# Supplementary material for: Does the bankrupt cheat? Impact of accounting manipulations on the effectiveness of a bankruptcy prediction
Source: PLoS One. 2023 Jan 17;18(1):e0280384. doi: 10.1371/journal.pone.0280384 (PMC9844914; doi:10.1371/journal.pone.0280384)
Supplement: S1 File — (CSV) [file pone.0280384.s001.csv]

ID	Year	TA	Chi2	MAD	N	Z2	Years_to_bankruptcy
PL340712310	2019	2,657549805	13,16902186	0,067607506	28	2,89E+00	0
PL340712310	2018	4,716995662	16,79707787	0,056777341	31	-2,24E+00	-1
PL340712310	2017	5,988328831	24,79279424	0,063586522	31	4,37E+00	-2
PL340712310	2016	5,668499883	17,86067419	0,069156547	30	-6,89E-01	-3
PL340712310	2015	6,710653918	7,333670485	0,041217553	33	1,67E-01	-4
PL890494725	2019	0,31900911	5,738726396	0,050404803	26	-2,91E+01	0
PL890494725	2018	0,276896426	6,759855793	0,038914045	25	-1,26E+01	-1
PL890494725	2017	0,335080075	4,246681757	0,034932109	26	-2,22E+01	-2
PL890494725	2016	0,332092557	5,176960288	0,03986783	26	-1,81E+01	-3
PL890494725	2015	0,386849738	8,581691801	0,055864402	26	-8,75E+00	-4
PL350751347	2017	0,158797777	11,45078671	0,050281272	25	-1,61E+01	0
PL350751347	2016	0,481908748	16,51327966	0,088067222	25	4,00E+00	-1
PL350751347	2015	0,643493813	4,116933111	0,02904336	31	-8,54E+00	-2
PL350751347	2014	0,599798913	12,91287857	0,047799786	31	-1,08E+01	-3
PL350751347	2013	1,000277099	8,909972519	0,048695402	30	-3,68E+00	-4
PL221183630	2017	2,933327861	9,906250086	0,064913225	26	-2,37E+00	0
PL221183630	2016	2,673992016	11,13098655	0,062093007	26	-2,69E+00	-1
PL221183630	2015	2,72466535	8,305769514	0,051924676	26	-4,54E+00	-2
PL221183630	2014	4,339914714	23,81076415	0,074825514	29	-4,78E+00	-3
PL221183630	2013	6,770106519	16,4168273	0,060895837	30	-1,60E+00	-4
PL004052821	2017	0,225861695	16,73091497	0,067029129	28	-6,77E+01	0
PL004052821	2016	0,277613942	4,646678039	0,035400459	30	-3,23E+01	-1
PL004052821	2015	0,600170409	13,38105929	0,069823117	30	-1,22E+01	-2
PL004052821	2014	0,603321617	13,61134945	0,064008377	29	-1,20E+01	-3
PL004052821	2013	1,145684408	11,09350097	0,047229759	29	-9,71E+00	-4
PL931939647	2017	0,172929102	16,70513631	0,078249168	24	-6,68E+01	0
PL931939647	2016	0,180006423	26,58130648	0,106013331	24	-5,30E+01	-1
PL931939647	2015	0,20319618	11,79160224	0,070653335	25	-3,00E+01	-2
PL931939647	2014	0,269134516	14,97838782	0,073922657	29	-3,90E+01	-3
PL931939647	2013	0,284314622	28,78588075	0,079443311	31	-6,67E+01	-4
PL002509950	2019	1,295491072	7,347380465	0,042121203	27	-9,80E+00	0
PL002509950	2018	4,353917546	30,07958407	0,077893257	31	6,19E+00	-1
PL002509950	2017	3,879887158	12,0901794	0,061566375	31	6,13E+00	-2
PL002509950	2016	3,086213535	5,653044594	0,041510816	31	6,23E+00	-3
PL002509950	2015	3,360153751	9,002851203	0,054428098	31	5,87E+00	-4
PL192562890	2017	0,95997208	9,193871	0,052194207	28	8,64E-01	0
PL192562890	2016	1,166977331	11,93901125	0,065311714	27	-7,39E-01	-1
PL192562890	2015	1,272389522	7,730903844	0,050215274	30	-3,28E+00	-2
PL192562890	2014	1,775912053	6,395510199	0,042807866	30	-2,27E+00	-3
PL192562890	2013	2,346016927	6,854638833	0,034053133	31	-5,14E+00	-4
PL060434163	2018	0,824881887	7,971451015	0,045075037	23	-3,54E+01	0
PL060434163	2017	2,456695017	8,873010949	0,069572181	21	-8,46E+00	-1
PL060434163	2016	2,376175588	13,31169212	0,067442808	24	-8,57E+00	-2
PL060434163	2015	2,783999576	6,477011059	0,033441836	27	-8,80E+00	-3
PL060434163	2014	4,518453835	18,86942924	0,054669838	32	-1,53E+00	-4
PL221130993	2017	4,591004201	4,066292441	0,037296762	29	-2,18E+01	0
PL221130993	2016	13,69297287	7,301760301	0,042346195	35	-2,25E+00	-1
PL221130993	2015	18,0135886	4,418598003	0,030187899	35	2,91E+00	-2
PL221130993	2014	20,81212988	10,03344184	0,050215274	35	4,39E+00	-3
PL221130993	2013	20,52096756	6,585867003	0,037165431	35	5,72E+00	-4
PL122464742	2017	0,056764816	13,06490306	0,076349994	20	-4,26E+01	0
PL122464742	2016	0,394061981	6,989359044	0,047946488	30	4,81E+00	-1
PL122464742	2015	0,372957995	7,607497523	0,046767686	30	5,67E+00	-2
PL122464742	2014	0,055189015	11,21518472	0,060130714	28	-2,51E+00	-3
PL122464742	2013	0,109536963	15,87455746	0,04697648	30	6,78E+00	-4
PL240531415	2017	7,964319266	6,125044498	0,047725394	24	-2,00E+00	0
PL240531415	2016	7,632680945	5,336434301	0,042594234	26	-2,14E+00	-1
PL240531415	2015	8,490445258	15,15735661	0,060958087	30	-2,37E+00	-2
PL240531415	2014	10,58689703	10,98052607	0,064112583	28	-1,74E+00	-3
PL240531415	2013	7,983198289	15,38891441	0,054383888	28	5,20E-01	-4
PL430476557	2017	10,61957138	19,28985026	0,078786702	28	-8,83E+01	0
PL430476557	2016	13,21378805	9,987141341	0,05597313	28	-6,75E+01	-1
PL430476557	2015	14,03772452	12,34860757	0,061054275	29	-6,67E+01	-2
PL430476557	2014	16,51560634	30,22369064	0,065575882	29	-5,62E+01	-3
PL430476557	2013	16,72111829	13,35772285	0,053570773	30	-5,73E+01	-4
PL060239912	2017	6,338258773	9,197769988	0,055008302	30	1,58E+00	0
PL060239912	2016	6,439826272	6,718974221	0,042725523	30	3,26E-01	-1
PL060239912	2015	6,33746047	11,95687312	0,052227284	30	1,06E+00	-2
PL060239912	2014	6,609060698	14,28314607	0,056207198	30	-1,43E+00	-3
PL060239912	2013	6,874106449	19,69254317	0,085543936	29	-1,10E+00	-4
PL340678517	2018	29,80190704	10,59056157	0,051622964	30	-1,20E+01	0
PL340678517	2017	67,85191883	8,550138656	0,047466671	32	-2,13E+00	-1
PL340678517	2016	70,72209495	7,201567903	0,034033197	31	-1,97E+00	-2
PL340678517	2015	63,36212568	19,58393761	0,064596429	31	3,47E-01	-3
PL340678517	2014	63,93118999	21,56111097	0,071937564	30	1,69E-01	-4
PL190010488	2017	1,988445163	18,80483254	0,080337042	30	-8,69E+01	0
PL190010488	2016	2,046579967	17,20090614	0,063666822	31	-7,71E+01	-1
PL190010488	2015	2,536773633	15,50239889	0,055372063	32	-7,20E+01	-2
PL190010488	2014	2,677724045	14,02293072	0,063907695	34	-6,89E+01	-3
PL190010488	2013	2,9599054	7,051798501	0,041291234	32	-6,30E+01	-4
PL630241919	2017	0,352325082	27,07761905	0,093230621	24	-1,13E+02	0
PL630241919	2016	0,323239782	27,68761283	0,092677389	26	-1,17E+02	-1
PL630241919	2015	0,335756377	29,62700957	0,088571922	26	-1,19E+02	-2
PL630241919	2014	0,316573585	11,64962778	0,063290841	27	-1,29E+02	-3
PL630241919	2013	0,3002035	14,55441284	0,055758284	27	-1,40E+02	-4
PL632244000	2017	0,7343499	17,46104542	0,060958087	30	5,62E+00	0
PL632244000	2016	0,744087082	9,782055622	0,041001154	29	-7,30E+00	-1
PL632244000	2015	0,769461317	28,06510403	0,085212413	30	-1,64E+01	-2
PL632244000	2014	1,131727081	10,40020731	0,059106649	31	-8,34E+00	-3
PL632244000	2013	2,217461459	3,194973389	0,032856521	33	4,71E+00	-4
PL290003203	2017	1,80713307	8,166443508	0,04496447	30	-4,33E+00	0
PL290003203	2016	1,594407463	1,13672991	0,016746525	31	-7,72E+00	-1
PL290003203	2015	2,580567943	15,56451918	0,071304723	32	-3,57E+00	-2
PL290003203	2014	5,53651503	8,633948039	0,051042641	34	1,37E+00	-3
PL290003203	2013	4,628237602	8,440009756	0,044769731	31	1,71E+00	-4
PL272197799	2018	0,098261064	10,27732121	0,054838709	26	-3,27E+01	0
PL272197799	2017	0,19616196	8,803246574	0,050980397	28	-1,36E+01	-1
PL272197799	2016	0,284650763	13,3501806	0,061366586	28	6,68E-01	-2
PL272197799	2015	0,550725221	5,658654537	0,042387177	29	6,12E+00	-3
PL272197799	2014	0,41004264	29,09271349	0,081272687	30	6,31E+00	-4
PL008390526	2020	1,929777737	18,17662624	0,088067222	25	-1,89E+00	0
PL008390526	2019	2,03687668	14,6026508	0,059445606	23	-2,37E+00	-1
PL008390526	2018	2,181488538	11,51809834	0,057636295	24	-1,93E+00	-2
PL008390526	2017	2,270113617	10,45051244	0,058006666	25	-1,87E+00	-3
PL008390526	2016	2,44767877	12,65233667	0,066619724	25	-1,31E+00	-4
PL005945745	2019	1,273458113	10,42312676	0,049588947	31	-3,07E+00	0
PL005945745	2018	1,251841309	7,854742935	0,035139973	33	-5,90E+00	-1
PL005945745	2017	1,595163187	17,05359572	0,045456608	30	4,37E+00	-2
PL005945745	2016	1,453444047	12,99398654	0,047829968	31	4,57E+00	-3
PL005945745	2015	0,683756324	11,71744486	0,052588819	31	5,02E+00	-4
PL192570330	2017	0,918775674	15,97099834	0,05047139	32	-2,02E+01	0
PL192570330	2016	1,043265476	8,261137079	0,045169438	31	-1,57E+01	-1
PL192570330	2015	2,28672225	15,76244503	0,068985756	31	-1,35E+01	-2
PL192570330	2014	3,788549754	6,888813351	0,046764446	32	2,17E+00	-3
PL192570330	2013	3,488090227	10,24260286	0,053708891	32	1,00E+00	-4
PL850021886	2017	18,80089032	3,785808362	0,03328641	33	-2,03E+01	0
PL850021886	2016	20,16548631	8,982380874	0,047303917	34	-1,72E+01	-1
PL850021886	2015	23,77065674	7,433932639	0,035751893	34	-1,42E+01	-2
PL850021886	2014	27,30541107	6,880707458	0,032848329	34	-1,29E+01	-3
PL850021886	2013	29,42307264	7,080268393	0,035920484	34	-1,31E+01	-4
PL014904044	2019	0,88038439	14,11792129	0,057907339	32	-2,64E+01	0
PL014904044	2018	5,165790876	14,53001696	0,051461397	33	1,16E+00	-1
PL014904044	2017	6,6656744	3,016953348	0,023374837	31	3,26E+00	-2
PL014904044	2016	4,127890052	21,7821216	0,08145944	32	4,53E+00	-3
PL014904044	2015	1,072254235	7,862983205	0,046767686	30	6,15E+00	-4
PL350511695	2018	27,22179915	4,394914389	0,032563443	31	-1,39E+01	0
PL350511695	2017	28,17858166	12,57841128	0,060519987	27	-2,83E+01	-1
PL350511695	2016	62,31944958	11,63270075	0,054880559	32	-1,04E+01	-2
PL350511695	2015	117,6837872	13,54952105	0,057218728	32	5,57E-02	-3
PL350511695	2014	137,3868298	14,24298606	0,062889047	32	3,73E+00	-4
PL361125897	2020	0,147168557	23,87533385	0,073962049	26	-1,11E+01	0
PL361125897	2019	0,206969172	23,27652275	0,082387521	27	-1,43E+01	-1
PL361125897	2018	0,315457506	15,33034847	0,061217882	27	-5,96E+00	-2
PL361125897	2017	0,640699929	7,846522257	0,056133933	28	5,54E+00	-3
PL361125897	2016	0,255822496	16,18535447	0,072604134	27	7,09E+00	-4
PL631045072	2017	10,04330072	16,59069222	0,065039164	28	-2,46E+00	0
PL631045072	2016	9,525358825	26,21280461	0,093306485	30	-2,39E+00	-1
PL631045072	2015	9,824523539	7,828304396	0,044799913	31	-2,59E+00	-2
PL631045072	2014	9,786069195	16,59251623	0,068161375	29	-2,39E+00	-3
PL631045072	2013	10,45054847	11,75224388	0,049568811	35	-4,60E+00	-4
PL060572534	2018	4,889359041	4,700047391	0,027341703	29	4,19E+00	0
PL060572534	2017	4,396758353	9,777192771	0,054175094	30	6,36E+00	-1
PL060572534	2016	3,23784568	4,950978157	0,027535276	30	2,11E+00	-2
PL060572534	2015	2,589279714	6,556576504	0,04542036	31	3,14E+00	-3
PL060572534	2014	2,01569071	8,048125322	0,042974505	30	2,08E+00	-4
PL320264458	2017	1,638994248	9,502201391	0,069513829	21	-3,94E+00	0
PL320264458	2016	1,552640525	7,723358869	0,066230493	19	-3,95E+00	-1
PL320264458	2015	1,139829326	12,64278605	0,062424478	19	-3,73E+00	-2
PL320264458	2014	0,098635687	33,5138561	0,077270726	21	-1,41E+00	-3
PL320264458	2013	0,022148133	14,61373161	0,083292491	18	-1,50E+01	-4
PL222098895	2020	2,170891539	18,18694818	0,074804834	28	-1,16E+01	0
PL222098895	2019	2,004764816	10,52744216	0,058596684	31	-2,24E+01	-1
PL222098895	2018	9,532020092	9,795243759	0,053554568	34	6,89E-01	-2
PL222098895	2017	9,036623408	9,548824383	0,045022821	35	3,81E+00	-3
PL222098895	2016	8,520001386	3,248496578	0,019064013	33	-1,79E-01	-4
PL160007334	2018	1,349870077	9,395574285	0,048330783	27	-3,88E+00	0
PL160007334	2017	1,464867576	8,430795929	0,050434649	27	-2,31E+00	-1
PL160007334	2016	1,694511918	16,58583541	0,059634041	27	-5,83E-01	-2
PL160007334	2015	2,251639712	4,171596238	0,032734376	29	5,64E+00	-3
PL160007334	2014	2,857851597	8,152352244	0,040275831	28	4,83E+00	-4
PL273593020	2017	0,667525496	11,10299587	0,051456326	30	-1,36E+01	0
PL273593020	2016	0,607436556	38,89340525	0,094888606	30	-1,76E+01	-1
PL273593020	2015	0,594284077	14,15073985	0,077224688	28	-1,90E+01	-2
PL273593020	2014	0,754328156	1,802394162	0,020575769	31	-1,78E+01	-3
PL273593020	2013	1,361387966	17,01156116	0,058104445	32	-1,02E+01	-4
PL017162301	2020	0,943422801	18,31938759	0,06285381	27	1,98E+00	0
PL017162301	2019	1,141963543	17,66474052	0,087044414	26	-1,17E+00	-1
PL017162301	2018	1,13244134	15,14098485	0,082007243	26	-1,13E+00	-2
PL017162301	2017	1,169067795	15,03813973	0,076876083	26	-9,38E-01	-3
PL017162301	2016	1,114541664	16,05101095	0,08038592	26	-1,23E+00	-4
PL016023336	2018	7,836029482	15,9383117	0,068784035	29	-3,46E+00	0
PL016023336	2017	14,07647683	20,8640413	0,054208655	29	4,90E+00	-1
PL016023336	2016	13,50797257	5,389972361	0,043503605	28	5,96E+00	-2
PL016023336	2015	16,0320138	12,11467153	0,053892383	32	6,74E+00	-3
PL016023336	2014	15,54639329	15,82152717	0,055508391	31	6,71E+00	-4
PL243224524	2018	2,0381486	9,35381296	0,051001076	29	-9,01E+00	0
PL243224524	2017	2,089520067	9,052821374	0,052309628	30	-2,29E+01	-1
PL243224524	2016	3,425115919	2,485226084	0,019757507	33	7,10E+00	-2
PL243224524	2015	2,337580159	22,41125063	0,07654386	33	5,52E+00	-3
PL243224524	2014	0,704540619	11,4115288	0,045709585	31	4,47E+00	-4
PL120512129	2019	0,117899766	20,84791595	0,048657141	28	3,31E+00	0
PL120512129	2018	0,158890231	8,966488575	0,048779697	30	-3,55E+01	-1
PL120512129	2017	0,349929942	15,12062354	0,073729765	28	4,70E+00	-2
PL120512129	2016	0,291914578	9,494304887	0,051622964	30	5,88E+00	-3
PL120512129	2015	0,291726613	15,07451631	0,067095754	29	-5,83E-01	-4
PL090501150	2017	6,497296064	5,893857293	0,036963556	27	-1,42E+01	0
PL090501150	2016	6,622556627	23,27660081	0,065926615	27	-1,17E+01	-1
PL090501150	2015	7,183444103	11,03929998	0,051987583	27	-1,31E+01	-2
PL090501150	2014	7,114451169	13,80336137	0,066613937	26	-1,33E+01	-3
PL090501150	2013	7,344754278	14,70153364	0,056998267	27	-1,33E+01	-4
PL141948876	2020	5,653164624	15,75238178	0,07925888	25	3,39E-01	0
PL141948876	2019	6,123287273	12,05305243	0,052012058	22	4,85E-01	-1
PL141948876	2018	6,06523967	15,44748374	0,062670869	23	4,47E-01	-2
PL141948876	2017	7,955936276	39,31276796	0,077867255	30	-3,70E+00	-3
PL141948876	2016	8,48913017	5,964153982	0,034796139	30	-2,50E+00	-4
PL022011156	2020	0,021761204	26,0771286	0,10617349	20	-6,14E+01	0
PL022011156	2019	0,077349747	10,56570273	0,05754889	25	-2,22E+01	-1
PL022011156	2018	0,116612421	13,44961318	0,074651546	25	-1,39E+01	-2
PL022011156	2017	0,211490855	30,25467122	0,074806718	23	-1,99E+00	-3
PL022011156	2016	0,226767235	11,63571291	0,049951365	24	-9,51E-01	-4
PL301736372	2020	2,342186417	11,61801816	0,058817424	31	-1,02E+01	0
PL301736372	2019	2,346978849	15,29314472	0,062415709	30	-1,23E+01	-1
PL301736372	2018	2,964557207	15,08524258	0,04409301	34	-2,12E+01	-2
PL301736372	2017	8,616276352	9,534421122	0,050215274	35	5,28E+00	-3
PL301736372	2016	8,049896338	9,364986717	0,041808017	35	5,53E+00	-4
PL161603647	2020	0,054515182	21,12572916	0,07915824	30	-1,35E+02	0
PL161603647	2019	0,233924387	6,929780582	0,048914777	27	-4,99E+00	-1
PL161603647	2018	0,472489371	10,47298294	0,063321749	27	-6,65E+00	-2
PL161603647	2017	0,479746526	6,691946175	0,048009394	28	6,19E+00	-3
PL161603647	2016	0,532755455	6,782787556	0,032848329	28	5,47E+00	-4
PL430483540	2017	2,111794868	14,24844734	0,067036363	26	-2,32E+01	0
PL430483540	2016	2,006174995	12,39132061	0,056143229	27	-2,41E+01	-1
PL430483540	2015	2,449891373	16,32676516	0,079751746	27	-1,91E+01	-2
PL430483540	2014	2,856207669	22,16161232	0,068385588	30	-1,90E+01	-3
PL430483540	2013	3,458719876	7,809087989	0,044048918	30	-1,76E+01	-4
PL180474623	2018	2,00424695	28,64996717	0,085928265	27	-8,68E-01	0
PL180474623	2017	2,052874426	21,90531432	0,080740361	30	-5,07E+00	-1
PL180474623	2016	2,125800953	14,04102945	0,055868734	32	3,25E+00	-2
PL180474623	2015	1,641580264	10,09871973	0,054968245	31	6,28E+00	-3
PL180474623	2014	1,297294126	17,48011502	0,064060714	32	6,69E+00	-4
PL010358389	2017	0,398311769	14,74947203	0,053488244	31	-5,52E-01	0
PL010358389	2016	0,436736896	5,796851923	0,040402856	29	3,59E-01	-1
PL010358389	2015	0,481972863	10,93462613	0,050995311	28	-4,66E+00	-2
PL010358389	2014	0,7134648	18,98801352	0,075792995	30	-3,58E-02	-3
PL010358389	2013	0,725832841	9,600092134	0,058851038	29	-8,10E-01	-4
PL016192441	2018	1,181967676	10,81069057	0,049668331	29	-2,36E+01	0
PL016192441	2017	6,77950353	5,243742416	0,032555237	35	5,10E+00	-1
PL016192441	2016	6,784448672	5,767429016	0,036374362	35	5,06E+00	-2
PL016192441	2015	7,53994616	5,112317543	0,032875557	36	5,48E+00	-3
PL016192441	2014	7,752282313	12,36068458	0,058853985	37	6,85E+00	-4
PL192666833	2017	2,67106004	11,43160441	0,063675786	27	2,95E+00	0
PL192666833	2016	2,84923156	12,7033238	0,073460234	26	3,49E+00	-1
PL192666833	2015	2,917737039	37,54356125	0,078680356	28	3,44E+00	-2
PL192666833	2014	2,826147269	17,32998807	0,063372645	29	4,94E+00	-3
PL192666833	2013	2,053757866	9,852112653	0,052839741	31	4,52E+00	-4
PL278091412	2017	1,752781519	20,49626297	0,081939257	30	-2,68E+01	0
PL278091412	2016	2,015027769	16,81678571	0,055958216	30	-2,33E+01	-1
PL278091412	2015	3,252787056	19,23232776	0,071291109	32	-2,19E+01	-2
PL278091412	2014	8,58106989	8,532248738	0,047805793	35	-1,32E+00	-3
PL278091412	2013	11,27725161	17,73711738	0,061188927	34	5,22E+00	-4
PL141605700	2018	1,887866825	9,505939587	0,051456326	30	-1,85E+01	0
PL141605700	2017	7,101110838	14,73040567	0,057503669	33	-5,78E+00	-1
PL141605700	2016	10,43696765	5,174355628	0,032426852	34	4,92E+00	-2
PL141605700	2015	23,26013681	4,780665513	0,036154444	33	4,94E+00	-3
PL141605700	2014	16,00410985	8,301686513	0,042595184	34	5,99E+00	-4
PL191937589	2017	0,387533639	24,77344236	0,115590956	15	1,28E+00	0
PL191937589	2016	0,367730651	20,76662494	0,094760219	17	1,29E+00	-1
PL191937589	2015	0,381905219	14,49895127	0,083960036	19	1,32E+00	-2
PL191937589	2014	0,380686781	19,56089057	0,103223882	17	1,31E+00	-3
PL191937589	2013	0,390481217	18,91880061	0,107218138	19	1,31E+00	-4
PL430924458	2019	0,083209577	25,51445783	0,083957748	24	-3,97E+01	0
PL430924458	2018	0,099654838	24,64708967	0,074712102	24	-4,72E+01	-1
PL430924458	2017	0,274962063	9,950836979	0,04952861	30	-1,36E+01	-2
PL430924458	2016	0,362282789	12,95240019	0,051622964	30	-6,81E+00	-3
PL430924458	2015	0,475615625	11,29128193	0,062331414	30	-2,15E+00	-4
PL277265117	2017	0,216281135	16,03165848	0,063447967	30	-1,02E+02	0
PL277265117	2016	0,837154716	14,88507138	0,055372063	32	-2,21E+01	-1
PL277265117	2015	1,299702103	8,977083652	0,035296067	35	-6,20E+00	-2
PL277265117	2014	2,25758299	13,43694149	0,053724046	38	4,92E+00	-3
PL277265117	2013	2,586035283	23,46772998	0,07557473	37	2,46E+00	-4
PL012034662	2020	0,386389205	10,03093914	0,069107442	23	-1,58E+00	0
PL012034662	2019	0,414172738	13,51963232	0,064825592	29	-8,47E+00	-1
PL012034662	2018	0,807227417	4,695130005	0,032521104	29	3,54E+00	-2
PL012034662	2017	1,003324113	11,17444483	0,058237406	31	5,68E+00	-3
PL012034662	2016	0,775185292	7,591268896	0,043382348	30	4,75E+00	-4
PL634526323	2020	0,188424366	8,777553575	0,070610547	19	-1,02E+02	0
PL634526323	2019	0,68091217	9,221991646	0,05365292	29	-3,46E+01	-1
PL634526323	2018	1,206079064	7,151422519	0,039287655	32	-5,72E+00	-2
PL634526323	2017	1,881621922	12,92438268	0,061088426	34	2,71E+00	-3
PL634526323	2016	1,174922129	9,418764322	0,038032996	34	5,05E-01	-4
PL004100520	2017	0,894584761	18,96374923	0,071146512	25	-2,16E+01	0
PL004100520	2016	0,814455293	9,560527328	0,06163792	22	-1,86E+01	-1
PL004100520	2015	1,177030944	11,22996984	0,050788687	27	-2,23E+01	-2
PL004100520	2014	3,16174345	10,80487072	0,055709809	29	4,24E+00	-3
PL004100520	2013	3,95199732	20,97235534	0,069305162	31	4,39E+00	-4
PL191375520	2017	0,380348219	12,39678759	0,054870833	28	-4,60E-01	0
PL191375520	2016	0,374994466	10,29328031	0,055528327	30	7,65E-01	-1
PL191375520	2015	0,17517724	12,38548628	0,058216188	27	-1,98E+01	-2
PL191375520	2014	0,189521426	9,754002975	0,055274276	29	-5,33E+00	-3
PL191375520	2013	0,185129504	13,26159752	0,059717035	27	-1,20E+01	-4
PL243461017	2018	0,11080503	14,94443313	0,093132143	19	-1,04E+01	0
PL243461017	2017	0,188497512	13,71113885	0,054559388	27	-4,86E+00	-1
PL243461017	2016	0,0768532	15,55916633	0,060573135	26	9,93E-01	-2
PL243461017	2015	0,166465469	20,33863335	0,091056066	26	3,47E+00	-3
PL243461017	2014	0,17049883	11,75906008	0,067733444	26	3,82E-01	-4
PL276294890	2017	12,96776656	4,948341702	0,038574298	33	3,00E+00	0
PL276294890	2016	12,3348664	2,599218888	0,026919289	32	2,78E+00	-1
PL276294890	2015	12,72389522	16,84802645	0,057701785	32	2,28E+00	-2
PL276294890	2014	13,11267515	9,775183329	0,046693534	33	2,52E+00	-3
PL276294890	2013	13,81080545	5,866457997	0,038181477	33	2,28E+00	-4
PL639554212	2017	6,093954501	9,044461093	0,05174266	25	-2,28E+00	0
PL639554212	2016	5,759978557	6,7212562	0,046998529	28	-4,28E+00	-1
PL639554212	2015	8,753113729	12,71622674	0,053271238	29	-4,12E+00	-2
PL639554212	2014	12,48187645	12,71045721	0,051019794	29	-3,53E+00	-3
PL639554212	2013	18,18169137	7,103535509	0,039301269	32	2,36E+00	-4
PL002347200	2017	3,546962709	17,33292553	0,082034099	29	-8,28E+01	0
PL002347200	2016	3,571073208	23,3129357	0,075427942	32	-8,69E+01	-1
PL002347200	2015	5,075430892	34,03813102	0,070991545	32	-4,85E+01	-2
PL002347200	2014	8,01180107	13,05603448	0,067166598	27	-2,03E+01	-3
PL002347200	2013	17,40072894	10,35795981	0,048616947	34	-6,62E+00	-4
PL300626470	2017	1,573367414	14,69896308	0,074280914	28	-6,91E-01	0
PL300626470	2016	1,53357301	26,80685544	0,084539595	29	-9,81E-01	-1
PL300626470	2015	1,650998396	10,44929576	0,051569576	27	-3,13E-01	-2
PL300626470	2014	2,699329958	8,345996944	0,041524017	32	-5,39E+00	-3
PL300626470	2013	3,042238677	4,825211439	0,030872622	35	4,03E+00	-4
PL302718519	2019	1,800608361	12,60370754	0,058951812	26	-4,34E+00	0
PL302718519	2018	1,808189414	12,60862303	0,050839688	30	-6,92E+00	-1
PL302718519	2017	2,429390422	17,72702361	0,072039821	29	-5,35E+00	-2
PL302718519	2016	2,976575323	6,292671774	0,040711627	31	-3,82E+00	-3
PL302718519	2015	3,99470034	9,07448957	0,050797549	34	4,97E+00	-4
PL091493983	2017	0,167180766	21,42354649	0,063238755	27	-1,05E+02	0
PL091493983	2016	0,955872698	18,08268829	0,059170161	25	-2,82E+00	-1
PL091493983	2015	0,993377386	19,41958361	0,065542321	30	-2,68E+00	-2
PL091493983	2014	1,078886534	17,87153581	0,074094195	31	-1,38E+00	-3
PL091493983	2013	1,693369222	14,1653106	0,062904137	33	-6,38E+00	-4
PL850008911	2017	1,698633232	19,52797557	0,084472362	27	5,42E-01	0
PL850008911	2016	2,100604594	5,496077539	0,042204197	27	3,41E+00	-1
PL850008911	2015	2,096898214	6,897187874	0,045414452	30	-3,46E-02	-2
PL850008911	2014	1,79563919	23,7701285	0,073262912	34	3,47E+00	-3
PL850008911	2013	2,76803516	14,69962831	0,048991611	33	3,53E+00	-4
PL572056084	2017	0,549205584	20,44705161	0,058405957	30	-9,37E+00	0
PL572056084	2016	0,550687999	17,27703118	0,072274853	31	-8,31E+00	-1
PL572056084	2015	0,705888932	13,10800545	0,064466011	31	-9,87E+00	-2
PL572056084	2014	1,117401421	16,7983686	0,069771237	32	5,74E+00	-3
PL572056084	2013	1,12161035	5,284063681	0,038897033	33	5,54E+00	-4
PL410233244	2019	0,965934269	9,486340027	0,053058541	30	-1,72E+00	0
PL410233244	2018	0,305004201	9,04463358	0,052142989	30	-7,54E+00	-1
PL410233244	2017	0,421305112	27,52614835	0,06990546	30	-3,31E+00	-2
PL410233244	2016	0,423571231	7,454756067	0,036568887	32	3,54E+00	-3
PL410233244	2015	0,482914676	17,94254448	0,052476266	30	-1,10E+00	-4
PL350227505	2019	0,673411588	7,129143391	0,045804799	28	-2,89E+01	0
PL350227505	2018	0,756044932	8,45683605	0,04634562	29	-3,57E+01	-1
PL350227505	2017	1,155415498	32,50644133	0,094888606	30	-3,77E+01	-2
PL350227505	2016	3,316612678	17,90893215	0,068572341	32	6,25E-01	-3
PL350227505	2015	5,603081692	10,55801878	0,043970542	31	4,89E+00	-4
PL006107472	2020	0,331097821	11,34484151	0,054112844	24	-7,54E+01	0
PL006107472	2019	0,596061841	25,03942828	0,090385677	25	-8,91E+01	-1
PL006107472	2018	3,49581738	5,459576532	0,043986669	25	-2,34E+00	-2
PL006107472	2017	3,603008983	11,59336617	0,054979518	26	-2,18E+00	-3
PL006107472	2016	3,407183375	7,130774293	0,049902988	26	-2,51E+00	-4
PL008104160	2018	3,744373736	21,53176541	0,082474844	32	1,48E+00	0
PL008104160	2017	1,564505396	12,18856566	0,055444032	34	-1,20E+01	-1
PL008104160	2016	3,040360701	11,35462935	0,052540468	34	1,31E+00	-2
PL008104160	2015	3,64293314	29,22839576	0,069304452	33	2,99E+00	-3
PL008104160	2014	3,614528221	7,558242981	0,045496398	33	4,46E+00	-4
PL120245450	2017	44,16685917	15,17214031	0,051049551	27	3,60E+00	0
PL120245450	2016	41,90426962	3,404344098	0,026449321	25	3,58E+00	-1
PL120245450	2015	43,60123829	16,1024943	0,064373682	27	3,50E+00	-2
PL120245450	2014	48,73918062	21,48542852	0,068591143	28	5,10E+00	-3
PL120245450	2013	49,55018862	7,787552886	0,048682707	29	4,94E+00	-4
PL301511006	2020	2,343270562	15,73673127	0,081772619	22	1,22E+00	0
PL301511006	2019	2,482458104	28,40431624	0,081939257	30	5,30E+00	-1
PL301511006	2018	2,482776009	12,60128914	0,049051315	29	-2,84E+00	-2
PL301511006	2017	3,948627674	22,88030619	0,073678548	30	3,82E+00	-3
PL301511006	2016	3,836656456	10,75007888	0,050645163	30	4,00E+00	-4
PL276232883	2017	0,057722872	8,187623339	0,050788687	27	-5,11E+01	0
PL276232883	2016	0,150270179	26,80308882	0,070459848	26	-1,40E+01	-1
PL276232883	2015	0,565794231	16,50976119	0,053671937	28	4,95E-02	-2
PL276232883	2014	0,212066726	25,1163647	0,08664799	30	-2,87E+01	-3
PL276232883	2013	0,614129213	6,533939754	0,042567475	33	4,07E+00	-4
PL350706364	2017	0,737703096	8,709151908	0,059952101	23	-1,59E+01	0
PL350706364	2016	1,64843209	25,17507033	0,066208891	30	-6,71E+00	-1
PL350706364	2015	2,313093018	14,89014172	0,055847734	31	5,67E+00	-2
PL350706364	2014	1,537072783	7,850403488	0,042287841	34	6,06E+00	-3
PL350706364	2013	1,827702464	4,722514071	0,024315926	36	4,56E+00	-4
PL150024352	2020	0,617211331	9,997840331	0,054078509	31	-1,01E+01	0
PL150024352	2019	0,871239427	14,68439343	0,0436312	31	-8,94E+00	-1
PL150024352	2018	1,841407693	11,75279861	0,053518426	31	3,49E+00	-2
PL150024352	2017	1,473490079	10,53076892	0,057907753	31	3,71E-01	-3
PL150024352	2016	1,983021583	9,052082118	0,04745435	30	4,97E+00	-4
PL145827520	2017	1,365878214	4,327911438	0,031952871	33	-1,14E+01	0
PL145827520	2016	29,91829335	17,22948931	0,080322801	31	3,37E+00	-1
PL145827520	2015	0,54130709	5,17276052	0,031083443	31	-5,29E+00	-2
PL145827520	2014	0,345929444	18,48093559	0,072666384	30	-2,64E-01	-3
PL145827520	2013	0,026481464	10,83187993	0,055079721	29	-5,13E+00	-4
PL370266151	2017	1,932159374	17,37803962	0,072995124	32	-7,01E+00	0
PL370266151	2016	1,907659499	24,56995156	0,074457698	33	-8,81E+00	-1
PL370266151	2015	3,210640919	13,36178197	0,059676978	31	-1,06E+00	-2
PL370266151	2014	3,539377222	9,13985099	0,051968372	31	1,16E+00	-3
PL370266151	2013	3,694404902	7,143513832	0,037584291	32	3,54E+00	-4
PL790012570	2017	6,487955018	22,21979983	0,055709809	29	3,09E+00	0
PL790012570	2016	6,293775632	16,53266318	0,071294997	28	3,88E+00	-1
PL790012570	2015	6,745030097	19,31133501	0,071484086	29	4,58E+00	-2
PL790012570	2014	7,177390131	13,91137115	0,066344406	28	4,85E+00	-3
PL790012570	2013	7,732105867	8,299933893	0,046829936	30	2,36E+00	-4
PL610026504	2018	1,478097281	31,32073801	0,090880795	28	-1,19E+01	0
PL610026504	2017	0,947038325	29,43469651	0,088631312	29	-4,37E+01	-1
PL610026504	2016	2,55935993	8,68831095	0,047620988	30	5,24E+00	-2
PL610026504	2015	1,7482406	6,991634914	0,044221464	31	5,45E+00	-3
PL610026504	2014	1,811843625	8,563148896	0,048139128	31	4,90E+00	-4
PL302674176	2020	0,052689437	21,73687566	0,092425954	20	-9,89E+01	0
PL302674176	2019	0,549886386	21,3093726	0,081541819	23	-6,18E+00	-1
PL302674176	2018	0,7010683	17,48168253	0,073962049	26	-1,30E+01	-2
PL302674176	2017	1,434449299	15,85044708	0,0761412	24	3,59E+00	-3
PL302674176	2016	1,636401396	22,8253577	0,078698315	29	4,59E+00	-4
PL320301521	2017	1,172420991	5,132183287	0,039048397	27	-3,13E+01	0
PL320301521	2016	1,156308602	26,37661705	0,080509519	28	-2,69E+01	-1
PL320301521	2015	6,090201949	5,091399257	0,034114546	33	6,06E-01	-2
PL320301521	2014	6,361532094	7,419043628	0,045313952	34	1,60E+00	-3
PL320301521	2013	6,731588027	13,52369032	0,060353771	32	3,20E+00	-4
PL950429443	2017	1,32475189	10,25894678	0,05568913	28	-3,83E+00	0
PL950429443	2016	1,375358033	23,35859109	0,071267769	28	-1,58E-01	-1
PL950429443	2015	1,442151337	23,84158689	0,07748146	28	4,38E-01	-2
PL950429443	2014	1,426225059	4,494683982	0,032875557	28	1,38E+00	-3
PL950429443	2013	1,552535984	6,391547524	0,039948606	29	6,09E-01	-4
PL230852251	2019	0,85225358	25,07225165	0,082930673	24	-1,25E+01	0
PL230852251	2018	1,366595365	8,621504389	0,053128966	31	3,30E-01	-1
PL230852251	2017	1,487142377	11,04777729	0,056932778	32	1,55E+00	-2
PL230852251	2016	1,403732311	2,520807118	0,026905674	32	2,08E+00	-3
PL230852251	2015	1,63122032	32,25237632	0,072564077	31	3,10E+00	-4
PL910097080	2017	25,7690709	20,94519577	0,080768278	29	-6,26E+01	0
PL910097080	2016	23,5088843	25,6025498	0,100322261	28	-6,66E+01	-1
PL910097080	2015	16,28842242	18,1742741	0,08303844	29	-1,04E+02	-2
PL910097080	2014	19,57190354	10,31354032	0,060267243	31	-8,42E+01	-3
PL910097080	2013	22,09781835	9,320852644	0,045583043	34	-9,67E+01	-4
PL072312580	2019	10,47657424	7,079658527	0,043530254	33	-3,31E+00	0
PL072312580	2018	11,96276187	18,68855618	0,061710888	34	4,56E-02	-1
PL072312580	2017	13,31099011	5,27838871	0,036659845	33	-2,32E+00	-2
PL072312580	2016	11,42484653	30,62506672	0,067204842	35	-5,21E-01	-3
PL072312580	2015	13,81286664	21,3401132	0,060432592	33	1,83E+00	-4
PL020766241	2017	3,109882403	17,44212027	0,075961588	28	-3,58E+00	0
PL020766241	2016	3,055141769	11,52166103	0,051141242	26	-4,12E+00	-1
PL020766241	2015	3,071534305	8,759030051	0,044892673	29	-3,79E+00	-2
PL020766241	2014	3,109313072	16,96320453	0,083895757	26	-5,29E+00	-3
PL020766241	2013	3,373702338	8,872906796	0,049744525	28	-2,06E+00	-4
PL008024201	2020	0,434742063	30,83694471	0,096280091	17	2,00E+00	0
PL008024201	2019	0,469020741	9,22680762	0,061570599	22	-2,13E+00	-1
PL008024201	2018	0,697816161	39,37587248	0,100713892	25	4,23E+00	-2
PL008024201	2017	0,910871712	3,745261289	0,024227098	28	6,33E+00	-3
PL008024201	2016	0,739320203	10,06072568	0,060583955	27	6,39E+00	-4
PL510963092	2017	1,431575131	11,71141402	0,049548704	30	-3,17E+01	0
PL510963092	2016	2,930722489	19,83491381	0,076595947	27	1,01E+00	-1
PL510963092	2015	2,550665377	16,5671795	0,067825162	31	-1,72E+01	-2
PL510963092	2014	5,063533427	18,92759059	0,059387753	31	4,63E+00	-3
PL510963092	2013	5,654033202	7,344419474	0,044540871	31	4,40E+00	-4
PL811269409	2019	0,019689027	17,04759437	0,088346818	17	-7,03E+01	0
PL811269409	2018	0,052266523	36,97121806	0,090661868	22	-7,24E+00	-1
PL811269409	2017	0,080955729	11,4477356	0,050813162	22	-2,46E+00	-2
PL811269409	2016	0,044263875	28,45020007	0,100074421	23	-2,57E+00	-3
PL811269409	2015	0,064043292	9,756400346	0,068899475	23	-3,65E+00	-4
PL142245071	2017	0,251729206	18,21804652	0,071906239	27	-8,58E-01	0
PL142245071	2016	0,253779548	8,493969147	0,044321903	28	-2,44E-01	-1
PL142245071	2015	0,260411327	8,38680881	0,050026587	28	-4,06E-01	-2
PL142245071	2014	0,229915089	15,73747727	0,06187149	29	-1,12E+01	-3
PL142245071	2013	0,215703557	9,178247297	0,054243079	26	-1,24E+01	-4
PL017251832	2017	4,243708912	20,39345971	0,082944287	28	-3,30E+00	0
PL017251832	2016	4,100196756	11,31276088	0,057297552	31	-4,24E+00	-1
PL017251832	2015	4,824908603	17,52994291	0,05822716	31	8,88E-01	-2
PL017251832	2014	4,114752061	6,931030813	0,043693579	34	4,66E+00	-3
PL017251832	2013	2,50972052	7,958942793	0,048349808	33	6,59E+00	-4
PL015478649	2017	0,763091579	18,27138559	0,071319328	23	-2,19E+00	0
PL015478649	2016	1,599401336	31,04324061	0,073022141	27	-3,12E+00	-1
PL015478649	2015	1,614032231	15,27949981	0,067510456	27	-1,20E+00	-2
PL015478649	2014	1,166719265	9,386136274	0,059670998	28	6,36E+00	-3
PL015478649	2013	0,80046242	10,37642427	0,047825131	23	6,32E+00	-4
PL142207366	2018	0,210227572	11,49376882	0,06315136	22	-6,86E+00	0
PL142207366	2017	0,244304272	8,49542611	0,053204313	29	-1,44E+01	-1
PL142207366	2016	0,423117243	4,915636534	0,03731548	29	-6,81E-01	-2
PL142207366	2015	0,659975542	8,903902213	0,033335274	28	7,16E+00	-3
PL142207366	2014	0,714169341	4,988857206	0,036612822	29	3,54E+00	-4
PL300804522	2017	8,487896852	20,5198554	0,082013409	22	-9,22E+01	0
PL300804522	2016	8,136835127	17,93440704	0,07915824	24	-9,10E+01	-1
PL300804522	2015	8,444531868	21,56506923	0,067655298	23	-9,78E+01	-2
PL300804522	2014	14,16878154	6,994613322	0,048413777	27	-5,26E+01	-3
PL300804522	2013	13,99328681	7,419966748	0,047752622	28	-5,55E+01	-4
PL006012978	2017	0,421544626	3,54993796	0,031966486	24	2,48E+00	0
PL006012978	2016	0,395650941	9,629696051	0,05255213	24	1,86E+00	-1
PL006012978	2015	0,428524969	10,86613014	0,066619724	25	-2,32E+00	-2
PL006012978	2014	0,490829964	26,3652412	0,08906504	27	-2,39E+00	-3
PL006012978	2013	0,486536707	15,92132865	0,063777495	25	5,94E-02	-4
PL020281390	2017	0,447651651	9,22725583	0,051935496	27	-6,70E+00	0
PL020281390	2016	0,624234129	18,34661725	0,066302264	28	2,48E+00	-1
PL020281390	2015	0,697412614	21,99579759	0,072937033	29	2,24E+00	-2
PL020281390	2014	0,612245798	27,89821355	0,077016892	26	-1,84E+00	-3
PL020281390	2013	0,599684778	19,20573777	0,070617935	25	-2,04E+00	-4
PL360619048	2020	0,531664608	25,4060417	0,094995792	26	-1,24E-02	0
PL360619048	2019	0,56528888	25,99115306	0,080117666	27	-1,11E+00	-1
PL360619048	2018	0,464823615	14,74552774	0,074280914	28	3,85E+00	-2
PL360619048	2017	0,942008531	4,984721839	0,029533389	31	4,01E+00	-3
PL360619048	2016	0,820130149	13,39985862	0,063016193	31	3,83E+00	-4
PL360889664	2019	1,54793252	14,76835664	0,06996836	27	-1,35E+01	0
PL360889664	2018	3,100682463	10,71479429	0,034552344	32	9,05E-01	-1
PL360889664	2017	3,475827054	7,841923336	0,046754423	33	2,23E+00	-2
PL360889664	2016	3,176557238	9,232054476	0,042949339	33	5,54E+00	-3
PL360889664	2015	2,406332516	7,544866574	0,040787664	33	3,21E-01	-4
PL241644021	2018	0,444613892	61,55298564	0,106167754	26	1,43E+00	0
PL241644021	2017	0,479267498	6,799774073	0,043086031	28	-3,39E+00	-1
PL241644021	2016	0,87279281	9,909175437	0,051198255	28	3,50E+00	-2
PL241644021	2015	1,395060681	17,30135668	0,063625638	28	3,94E+00	-3
PL241644021	2014	0,26138457	11,51890252	0,064437651	27	3,82E+00	-4
PL210938608	2017	15,53200336	3,625417942	0,029398593	29	-3,37E+00	0
PL210938608	2016	14,91647176	19,04140259	0,050444162	30	-3,07E+00	-1
PL210938608	2015	15,57805988	6,527042165	0,042807866	30	-3,14E+00	-2
PL210938608	2014	15,71196034	7,265033695	0,044480507	31	-3,01E+00	-3
PL210938608	2013	16,17030385	6,734449026	0,046767686	30	-3,44E+00	-4
PL008194216	2020	0,438541173	8,815634411	0,052661114	26	-1,67E-01	0
PL008194216	2019	0,919758814	25,61244456	0,085375527	29	6,20E+00	-1
PL008194216	2018	0,938009873	21,53451151	0,083855654	29	6,03E+00	-2
PL008194216	2017	0,863447942	33,68254862	0,069769659	29	4,62E+00	-3
PL008194216	2016	0,952921773	17,67043826	0,067095754	29	5,51E+00	-4
PL930090747	2017	0,442861371	10,54226858	0,061635673	28	-4,33E+01	0
PL930090747	2016	0,451264527	12,44513681	0,057095832	29	-5,14E+01	-1
PL930090747	2015	1,0195127	12,78346492	0,055072271	27	-2,67E+01	-2
PL930090747	2014	1,185272168	4,794310449	0,030198931	28	-1,99E+01	-3
PL930090747	2013	1,265091735	6,553762875	0,043530834	28	-1,79E+01	-4
PL070846478	2017	0,766923803	12,90980841	0,058590806	26	-9,51E+00	0
PL070846478	2016	0,728651475	11,75084053	0,065144882	23	-9,65E+00	-1
PL070846478	2015	2,060687102	12,90768973	0,065811216	29	-5,29E+00	-2
PL070846478	2014	2,037061776	2,332078889	0,026511416	29	-4,10E+00	-3
PL070846478	2013	2,09709117	12,68469773	0,04808901	31	-4,40E+00	-4
PL180959533	2020	0,107643411	11,64765707	0,066259822	29	-2,00E+01	0
PL180959533	2019	0,285725279	9,809143547	0,041993459	32	2,99E+00	-1
PL180959533	2018	0,202794111	12,939909	0,058390396	32	2,76E+00	-2
PL180959533	2017	0,223706069	12,3022172	0,067071271	28	2,69E+00	-3
PL180959533	2016	0,237662958	8,628741561	0,047584585	26	3,41E+00	-4
PL350145055	2017	9,314220125	18,22355954	0,064405674	30	-2,34E+01	0
PL350145055	2016	8,653927981	6,743302987	0,036870399	30	-2,48E+01	-1
PL350145055	2015	10,2994328	40,10017838	0,08089313	31	-1,95E+01	-2
PL350145055	2014	10,63973758	6,391884217	0,047036783	32	-1,78E+01	-3
PL350145055	2013	10,96910367	16,93706755	0,051459565	32	-1,79E+01	-4
PL891138607	2019	0,33236952	19,44892147	0,066956443	22	-3,32E+00	0
PL891138607	2018	0,332415089	11,27462542	0,069591489	23	2,85E+00	-1
PL891138607	2017	0,126463388	8,6460456	0,047228701	28	-1,22E+01	-2
PL891138607	2016	0,106006305	8,693106601	0,051121278	29	-4,16E+01	-3
PL891138607	2015	0,516584495	15,42293686	0,053424461	27	-2,53E+00	-4
PL492039216	2017	0,432083242	12,32696722	0,066730857	21	-2,43E+01	0
PL492039216	2016	0,965860444	7,573691466	0,035627198	29	-2,22E+01	-1
PL492039216	2015	1,654765648	22,23475238	0,065870128	33	7,06E+00	-2
PL492039216	2014	1,292127495	11,2804807	0,059757278	31	6,81E+00	-3
PL492039216	2013	0,432129337	3,122359635	0,022013428	30	6,61E+00	-4
PL142323026	2019	2,113992035	5,278553104	0,0307441	31	-3,17E+01	0
PL142323026	2018	2,785921844	7,109227018	0,034047225	32	-4,21E+01	-1
PL142323026	2017	3,219068054	29,2424222	0,063656761	33	-3,22E+01	-2
PL142323026	2016	6,73060588	14,58569426	0,059641522	33	4,64E+00	-3
PL142323026	2015	3,848483853	12,89171227	0,058847606	31	5,82E+00	-4
PL250853186	2020	0,293152753	11,18460736	0,061500158	30	-4,08E+01	0
PL250853186	2019	0,391670993	17,58365828	0,071010997	28	-2,49E+01	-1
PL250853186	2018	2,088337979	12,8960569	0,043642834	33	1,87E-01	-2
PL250853186	2017	2,493101144	5,122162901	0,039806388	32	4,50E+00	-3
PL250853186	2016	1,970536901	13,35475476	0,059717035	33	4,67E+00	-4
PL008107186	2017	15,06734622	9,461048329	0,049769165	32	-1,13E+01	0
PL008107186	2016	14,48881463	17,57021538	0,070105827	32	-1,11E+01	-1
PL008107186	2015	18,47389976	9,824672108	0,04952861	30	-8,55E+00	-2
PL008107186	2014	15,51915106	13,27947679	0,061641511	32	-1,10E+01	-3
PL008107186	2013	16,36771112	7,031812342	0,044915483	33	-1,04E+01	-4
PL121321897	2020	0,11036594	9,653403298	0,067124443	20	-8,87E+01	0
PL121321897	2019	0,39659325	9,133085032	0,054367734	31	-2,00E+01	-1
PL121321897	2018	0,417203004	11,29231377	0,052402114	33	-1,12E+01	-2
PL121321897	2017	0,686926129	27,85871677	0,068431632	34	-1,12E+00	-3
PL121321897	2016	0,869841885	19,06498255	0,062398736	33	2,30E-01	-4
PL122397098	2018	0,196105755	14,77224038	0,054403982	30	-9,68E+00	0
PL122397098	2017	0,618904156	10,73665063	0,051425199	28	3,19E+00	-1
PL122397098	2016	1,076406633	6,605100582	0,040303059	28	4,18E+00	-2
PL122397098	2015	0,369190742	12,96297549	0,059376621	28	3,83E+00	-3
PL122397098	2014	0,062938962	11,85698324	0,05513655	25	3,22E+00	-4
PL356764434	2017	0,284303109	13,39203502	0,056207198	27	-9,61E+00	0
PL356764434	2016	0,443773717	8,203817859	0,050934151	29	-2,09E+00	-1
PL356764434	2015	0,690113562	16,4196201	0,061718883	27	3,19E+00	-2
PL356764434	2014	1,350839213	10,33281869	0,062790087	26	4,78E+00	-3
PL356764434	2013	0,657462517	8,898617965	0,054205351	27	6,71E+00	-4
PL003446340	2017	1,175055645	4,557906058	0,036057087	29	-2,94E+01	0
PL003446340	2016	2,768194621	7,704376633	0,042960635	31	7,01E-01	-1
PL003446340	2015	3,061598993	11,25537712	0,045185565	30	1,52E+00	-2
PL003446340	2014	3,232197512	3,938631649	0,027130009	32	-3,70E+00	-3
PL003446340	2013	6,777087996	11,0069185	0,045006609	34	6,50E+00	-4
PL050298526	2017	0,441903315	6,942289665	0,044215557	26	-9,25E+01	0
PL050298526	2016	0,470105048	24,57830227	0,081122359	26	-1,08E+02	-1
PL050298526	2015	0,382376126	6,841471254	0,040317214	29	-1,08E+02	-2
PL050298526	2014	5,266675973	21,35366941	0,060498359	34	-1,04E+01	-3
PL050298526	2013	13,8490832	13,40540783	0,055490432	37	3,04E+00	-4
PL302400303	2017	0,041914949	14,67201596	0,076899188	21	-2,71E+01	0
PL302400303	2016	0,042220927	12,02400121	0,061582501	25	-4,80E+01	-1
PL302400303	2015	0,063336932	7,718028344	0,059647955	22	-2,24E+01	-2
PL302400303	2014	1,416596338	14,93690571	0,051968372	31	-4,17E-01	-3
PL302400303	2013	0,748943936	13,53169333	0,048309751	31	3,30E-01	-4
PL510276598	2020	0,924775511	7,116895431	0,044537137	29	-1,15E+01	0
PL510276598	2019	1,652471875	14,91361888	0,060046502	31	-7,34E+00	-1
PL510276598	2018	1,705747028	4,950410387	0,037840407	30	-8,22E+00	-2
PL510276598	2017	2,00209746	11,12984126	0,049619129	31	-6,27E+00	-3
PL510276598	2016	2,230899281	11,77224339	0,052588819	31	-5,79E+00	-4
PL060288589	2020	0,043148963	16,80214608	0,084558708	22	-2,49E+01	0
PL060288589	2019	0,051332105	13,31896135	0,05586334	27	-4,09E+01	-1
PL060288589	2018	0,125439656	10,28259677	0,057653805	28	2,21E-01	-2
PL060288589	2017	0,131732696	7,607357223	0,041468478	29	-3,75E-01	-3
PL060288589	2016	0,12666278	8,417377207	0,043797982	28	-1,81E-03	-4
PL290993855	2020	15,84694448	14,02918605	0,069146999	29	-4,52E+00	0
PL290993855	2019	23,16812448	4,764668962	0,034131521	34	-1,42E+00	-1
PL290993855	2018	20,55468143	7,296862901	0,04277998	34	-2,46E+00	-2
PL290993855	2017	26,45000918	12,47809699	0,057556543	34	-3,90E+00	-3
PL290993855	2016	36,54357391	8,286420242	0,040767969	34	5,13E+00	-4
PL220753290	2017	1,671089123	18,1537594	0,067712769	29	-7,00E+00	0
PL220753290	2016	1,569892087	11,82295949	0,054175094	30	-7,84E+00	-1
PL220753290	2015	1,692199498	10,66634831	0,053528673	31	-5,66E+00	-2
PL220753290	2014	1,745147113	6,926378124	0,044673332	30	-1,78E+00	-3
PL220753290	2013	2,118035601	6,568045372	0,044959598	29	2,51E+00	-4
PL060632756	2017	13,99001228	15,44145001	0,067570677	25	-6,08E+00	0
PL060632756	2016	14,07863606	20,72039968	0,060978181	25	-5,06E+00	-1
PL060632756	2015	14,57926706	13,12263273	0,069949335	27	-1,80E+00	-2
PL060632756	2014	15,2192516	11,82232308	0,057331166	29	-2,66E+00	-3
PL060632756	2013	17,62196953	10,48152275	0,059357571	31	-1,49E+00	-4
PL015899718	2019	7,49708499	12,46473352	0,060586649	31	-1,79E+01	0
PL015899718	2018	21,42439638	16,77881762	0,057102656	34	-2,42E-01	-1
PL015899718	2017	25,10873082	9,496040803	0,036065075	35	6,05E+00	-2
PL015899718	2016	23,70863923	8,008510187	0,037826149	35	6,11E+00	-3
PL015899718	2015	18,38937203	7,271395688	0,042372139	35	6,86E+00	-4
PL060681720	2020	0,530580463	13,943873	0,065508855	26	-2,23E+01	0
PL060681720	2019	0,53394765	12,07895077	0,062840407	32	-4,95E+01	-1
PL060681720	2018	2,467909087	10,361099	0,048607987	33	1,38E+00	-2
PL060681720	2017	2,099100627	11,55311855	0,056932778	32	2,57E+00	-3
PL060681720	2016	1,620057811	8,687370255	0,048454847	32	6,04E+00	-4
PL147329223	2019	11,70067284	14,48803034	0,079119849	25	-2,33E+01	0
PL147329223	2018	26,94281207	17,71327946	0,072584041	30	2,95E+00	-1
PL147329223	2017	28,50551826	14,23650279	0,064456983	29	4,46E+00	-2
PL147329223	2016	27,52713614	17,65851272	0,063821251	29	4,63E+00	-3
PL147329223	2015	28,98241508	14,16353586	0,061500158	30	4,84E+00	-4
PL220693837	2018	0,194896058	11,21772078	0,074652451	21	-7,91E-01	0
PL220693837	2017	0,206221547	23,93664165	0,073471055	27	-3,08E+00	-1
PL220693837	2016	0,271258103	13,58394268	0,062269165	30	2,43E+00	-2
PL220693837	2015	0,24840321	9,397726959	0,039422528	30	5,69E+00	-3
PL220693837	2014	0,203612239	4,961269392	0,035673443	28	3,28E+00	-4
PL220959376	2020	1,122089864	18,13552116	0,07418042	21	-2,20E+01	0
PL220959376	2019	1,966111344	5,700794436	0,046029805	28	-7,20E+00	-1
PL220959376	2018	2,000762515	27,99351874	0,049548704	30	-1,42E+01	-2
PL220959376	2017	3,704323402	6,335626752	0,033806435	33	4,86E+00	-3
PL220959376	2016	3,315931695	9,186379305	0,04739016	35	3,05E+00	-4
PL020755881	2019	1,983435037	7,330758821	0,032589607	32	-1,18E+01	0
PL020755881	2018	3,048880531	10,4439589	0,052289534	33	-1,10E+01	-1
PL020755881	2017	9,187756737	9,56597397	0,05106274	35	4,00E+00	-2
PL020755881	2016	5,86643885	11,78428354	0,046020725	34	5,20E+00	-3
PL020755881	2015	5,668066797	7,538330734	0,037372266	34	5,48E+00	-4
PL357221345	2018	3,617772601	22,50275039	0,076158915	27	-9,46E+00	0
PL357221345	2017	3,718454728	10,89680043	0,061718883	27	-9,46E+00	-1
PL357221345	2016	10,86394379	4,865432772	0,0379487	34	4,57E+00	-2
PL357221345	2015	10,8840633	7,557108702	0,038862302	35	5,20E+00	-3
PL357221345	2014	5,38926604	24,29660351	0,05724549	33	6,13E+00	-4
PL140162599	2018	2,174519669	27,13203045	0,098053608	25	2,94E+00	0
PL140162599	2017	2,236821172	22,35796864	0,09463249	24	3,08E+00	-1
PL140162599	2016	2,179371591	23,01806426	0,09853524	21	3,33E+00	-2
PL140162599	2015	2,259174217	20,98083265	0,098937904	20	3,52E+00	-3
PL140162599	2014	2,361620154	37,21995926	0,109030371	24	4,76E+00	-4
PL016976970	2020	15,63445067	16,05828945	0,061817297	31	-1,20E+01	0
PL016976970	2019	13,78091226	9,095441048	0,043393852	33	-1,58E+01	-1
PL016976970	2018	36,41675824	4,556461607	0,027473027	34	1,10E+00	-2
PL016976970	2017	38,93347845	5,421529323	0,037516861	35	3,38E+00	-3
PL016976970	2016	37,06793058	7,050078585	0,039147596	34	2,72E+00	-4
PL192989335	2017	0,936499709	20,1947604	0,082001507	20	2,72E+00	0
PL192989335	2016	0,891860325	58,93586505	0,111797775	20	2,81E+00	-1
PL192989335	2015	0,926037748	44,03670934	0,109016757	21	2,26E+00	-2
PL192989335	2014	0,977667532	23,46861352	0,091379834	19	3,41E+00	-3
PL192989335	2013	1,00461043	15,55835973	0,077525486	23	-3,83E+00	-4
PL170054320	2019	0,425892397	35,30926426	0,085134011	26	-1,51E+01	0
PL170054320	2018	0,414415457	10,13686958	0,041639438	32	-1,65E+01	-1
PL170054320	2017	0,718062948	14,3982969	0,06235735	32	-2,61E+00	-2
PL170054320	2016	0,829436912	7,638011306	0,041429467	33	2,81E+00	-3
PL170054320	2015	0,866938975	6,005537277	0,030927445	33	3,74E+00	-4
PL690677739	2017	0,907518516	29,50049487	0,089117126	27	-5,20E+01	0
PL690677739	2016	0,993780734	21,30104656	0,078680356	28	-4,42E+01	-1
PL690677739	2015	1,322776524	9,631231243	0,057653805	28	-3,45E+01	-2
PL690677739	2014	3,301947034	10,43871861	0,043102907	29	-1,23E+01	-3
PL690677739	2013	3,127701582	5,702895912	0,031952871	36	-1,21E+01	-4
PL276877440	2017	5,272421508	13,58487254	0,068136606	30	-2,93E+01	0
PL276877440	2016	5,579181688	6,95983918	0,039198316	29	-7,79E+01	-1
PL276877440	2015	24,7550869	5,131820753	0,036244032	34	-8,23E-01	-2
PL276877440	2014	28,62008386	11,67746756	0,060191016	34	-2,76E+00	-3
PL276877440	2013	27,38351846	8,164006573	0,038032996	34	5,13E-02	-4
PL273277537	2020	2,696701766	12,87136127	0,063316347	28	-2,31E+00	0
PL273277537	2019	2,834751044	17,53028736	0,071291109	32	-3,63E+00	-1
PL273277537	2018	3,533913868	18,68130169	0,061895684	34	-6,24E-01	-2
PL273277537	2017	3,936172946	13,33641647	0,054316567	33	-5,55E+00	-3
PL273277537	2016	5,933629142	7,263118576	0,035790144	34	5,29E+00	-4
PL411542415	2017	54,42021366	19,70806346	0,062357444	31	-9,76E+00	0
PL411542415	2016	51,36198416	31,97885071	0,079387128	30	-1,02E+01	-1
PL411542415	2015	53,72361023	36,49807741	0,083242373	31	-1,03E+01	-2
PL411542415	2014	57,97664752	15,33444159	0,071005159	32	-1,41E+01	-3
PL411542415	2013	99,34761781	24,24093778	0,059092621	34	-1,72E+00	-4
PL192598184	2017	14,60556324	16,78055904	0,07452861	32	-1,33E+01	0
PL192598184	2016	18,76493192	6,677975141	0,039402435	33	-1,27E+01	-1
PL192598184	2015	27,38816092	11,22360255	0,033361922	33	-6,08E+00	-2
PL192598184	2014	38,21968464	12,39175505	0,054761079	33	-4,16E-01	-3
PL192598184	2013	44,15422931	11,40668222	0,043469365	33	4,85E-01	-4
PL240568915	2020	3,394240527	10,74243117	0,057471298	26	-1,07E+01	0
PL240568915	2019	3,408545534	43,55630622	0,090460436	26	-1,40E+01	-1
PL240568915	2018	4,170403975	41,64262879	0,089434744	26	-6,98E+00	-2
PL240568915	2017	5,942342144	17,55366577	0,078471576	30	-8,39E+00	-3
PL240568915	2016	7,287195729	27,49127916	0,082402707	29	-3,43E+00	-4
PL141442875	2017	0,064429264	27,03288507	0,097295492	27	-1,13E+02	0
PL141442875	2016	0,273528046	14,40811004	0,056345542	29	-2,34E+01	-1
PL141442875	2015	0,313388315	39,70370952	0,094948943	31	-1,93E+01	-2
PL141442875	2014	0,696790672	14,83370873	0,061895684	34	-8,36E+01	-3
PL141442875	2013	6,16175508	11,86765377	0,04979964	35	3,10E+00	-4
PL008381728	2017	0,305859368	12,65176545	0,077320002	20	-9,79E+01	0
PL008381728	2016	0,291687584	13,54662368	0,081107557	19	-9,72E+01	-1
PL008381728	2015	0,303970184	10,49674248	0,071064169	20	-9,69E+01	-2
PL008381728	2014	0,310232719	13,00450577	0,078769277	23	-1,01E+02	-3
PL008381728	2013	0,977647485	10,83319067	0,066158259	23	-5,44E+01	-4
PL180809510	2019	0,467013572	20,15485895	0,077818269	33	-2,17E+01	0
PL180809510	2018	1,389128044	3,589377666	0,02822194	30	1,98E+00	-1
PL180809510	2017	1,432293673	16,56285516	0,064281175	30	3,69E+00	-2
PL180809510	2016	0,815136276	8,774423996	0,047199275	31	4,37E+00	-3
PL180809510	2015	0,646083799	6,448347517	0,031811514	32	4,29E+00	-4
PL301911591	2020	2,737248781	13,68224678	0,067124443	30	-3,07E+00	0
PL301911591	2019	7,609105601	15,71587896	0,056311603	30	4,37E+00	-1
PL301911591	2018	6,079177409	9,363562732	0,045313952	34	-6,20E+00	-2
PL301911591	2017	5,548102113	28,77242755	0,092870755	34	-1,30E+01	-3
PL301911591	2016	8,087350385	8,719382982	0,040601145	31	-3,11E+00	-4
PL390360124	2017	0,086464551	12,13926888	0,066344406	28	4,44E+00	0
PL390360124	2016	0,04993873	5,252844147	0,043612291	26	-1,10E+00	-1
PL390360124	2015	0,040733417	16,7169495	0,074114703	23	-1,16E+01	-2
PL390360124	2014	0,040393662	17,57007743	0,093438375	23	-1,44E+01	-3
PL390360124	2013	0,042611082	3,409189112	0,031514791	22	-1,50E+01	-4
PL340375350	2019	0,346901897	15,99540893	0,072656836	29	-4,17E+01	0
PL340375350	2018	0,555418922	12,18631214	0,042287841	30	-1,16E+01	-1
PL340375350	2017	0,529804951	10,82141124	0,054510913	29	-1,07E+01	-2
PL340375350	2016	0,59744881	15,54280465	0,066046247	31	-1,02E+01	-3
PL340375350	2015	0,8436291	19,03396433	0,078533825	30	2,94E+00	-4
PL000025514	2017	9,433019065	8,552956572	0,048349808	33	-1,15E+01	0
PL000025514	2016	12,61815519	12,82392989	0,046811778	34	-7,31E+00	-1
PL000025514	2015	13,43496413	16,50228163	0,059076416	34	-7,05E+00	-2
PL000025514	2014	13,76883731	12,9996046	0,060359607	34	-6,47E+00	-3
PL000025514	2013	14,13339782	7,317107817	0,042864275	34	-6,06E+00	-4
PL141614431	2019	0,887178163	7,923235074	0,05439543	25	-2,77E+01	0
PL141614431	2018	2,079510744	6,9394107	0,037430037	29	-3,34E+00	-1
PL141614431	2017	1,884017062	9,966360271	0,043099004	30	-4,61E+00	-2
PL141614431	2016	2,483089869	6,753677882	0,0378482	34	4,70E+00	-3
PL141614431	2015	2,69735277	9,599469462	0,047432302	35	3,79E+00	-4
PL142222638	2020	1,254789187	26,391878	0,074725716	28	-4,95E+01	0
PL142222638	2019	1,188842178	5,769261016	0,033863733	32	-1,07E+02	-1
PL142222638	2018	1,942224009	20,08106886	0,069757623	32	-9,11E+01	-2
PL142222638	2017	9,940309701	31,06657115	0,077080091	34	-2,33E+00	-3
PL142222638	2016	9,423438416	26,38385007	0,081666273	35	-6,40E+00	-4
PL008178341	2020	1,305743992	6,003334181	0,038739753	34	5,04E+00	0
PL008178341	2019	1,529884245	6,289578376	0,033806435	33	9,23E-01	-1
PL008178341	2018	1,704353254	13,0740435	0,048937904	32	1,18E+00	-2
PL008178341	2017	1,619833129	6,891587448	0,041368579	33	3,25E+00	-3
PL008178341	2016	1,934444818	11,96299955	0,055385677	32	3,40E+00	-4
PL008102013	2017	0,508248691	25,17881788	0,104805602	23	4,47E-01	0
PL008102013	2016	0,516411871	10,90631989	0,05870831	23	-7,25E-01	-1
PL008102013	2015	0,506460004	36,88568055	0,109602781	25	-1,64E+00	-2
PL008102013	2014	0,510087408	12,0106497	0,059280004	27	-1,93E+00	-3
PL008102013	2013	0,284555363	19,41757454	0,078947505	28	-7,08E+00	-4
PL932290611	2018	2,805383931	10,57386497	0,061070269	30	-6,11E+01	0
PL932290611	2017	17,60068571	13,8016739	0,062913687	35	6,22E+00	-1
PL932290611	2016	15,73637491	8,88231719	0,047388212	34	6,91E+00	-2
PL932290611	2015	15,85266617	8,718869613	0,047595054	34	6,65E+00	-3
PL932290611	2014	17,56222915	6,533900852	0,044713534	35	6,74E+00	-4
PL152074271	2019	60,79174477	17,16252949	0,065196727	30	-1,90E+01	0
PL152074271	2018	201,358059	15,09390962	0,049008585	34	-1,12E+01	-1
PL152074271	2017	211,8225819	9,849388217	0,052118991	34	-8,32E+00	-2
PL152074271	2016	192,691996	11,43601978	0,058755439	34	-9,15E+00	-3
PL152074271	2015	218,822508	8,945435052	0,049131131	34	-1,21E+01	-4
PL004423690	2018	0,115218647	31,87087135	0,090919081	23	-5,04E+01	0
PL004423690	2017	0,113290118	6,303313856	0,045506541	30	-1,03E+02	-1
PL004423690	2016	1,284333347	9,585213115	0,058072664	30	-2,01E+00	-2
PL004423690	2015	2,999439327	6,749097208	0,045050836	31	3,89E+00	-3
PL004423690	2014	3,934624509	13,95091498	0,063178876	34	3,99E+00	-4
PL302494280	2019	0,079693679	16,65914161	0,062218147	23	-3,61E+01	0
PL302494280	2018	0,131711639	14,22659668	0,069385462	31	-1,64E+01	-1
PL302494280	2017	0,187539456	11,44813147	0,053128966	31	7,53E-01	-2
PL302494280	2016	0,202478852	10,78157289	0,049558765	31	1,39E+00	-3
PL302494280	2015	0,236159639	6,147741557	0,04542036	31	1,76E+00	-4
PL932830250	2017	0,176042784	15,93409987	0,061749139	30	4,08E+00	0
PL932830250	2016	0,133699601	6,139324863	0,045795529	29	-2,35E-03	-1
PL932830250	2015	0,090884966	12,53754794	0,058852701	28	-7,01E+00	-2
PL932830250	2014	0,110612877	18,63688377	0,042654301	29	-4,40E+00	-3
PL932830250	2013	0,103277708	7,84545925	0,035594326	28	-3,21E+01	-4
PL221052833	2017	0,015807923	15,73453206	0,102306388	16	-1,05E+02	0
PL221052833	2016	0,025217731	26,52227871	0,108030866	23	-7,31E+01	-1
PL221052833	2015	0,317155567	15,68088942	0,072006948	32	-5,47E+00	-2
PL221052833	2014	0,700783069	10,56839521	0,052640969	34	2,10E+00	-3
PL221052833	2013	0,621592171	8,263949222	0,054411116	28	2,78E-01	-4
PL240145681	2017	14,61634137	21,43423764	0,068927659	30	-2,44E+00	0
PL240145681	2016	17,01230948	27,06159738	0,067124443	30	-1,37E+00	-1
PL240145681	2015	26,58291071	16,66699785	0,066582376	32	-5,60E-01	-2
PL240145681	2014	32,26843004	19,05600045	0,053562183	33	-2,70E-01	-3
PL240145681	2013	38,79414036	12,01822421	0,054761079	33	9,85E-01	-4
PL430472000	2018	7,938239572	8,334527504	0,042183452	30	1,56E+00	0
PL430472000	2017	8,000006851	3,171629718	0,026497178	34	5,46E-01	-1
PL430472000	2016	10,37295528	4,841772204	0,033655594	35	4,11E+00	-2
PL430472000	2015	8,299257195	6,116723435	0,037286032	35	4,82E+00	-3
PL430472000	2014	7,770613332	12,05381019	0,045022821	35	6,53E+00	-4
PL473269804	2018	1,310579836	14,88742716	0,05316293	28	-3,96E+01	0
PL473269804	2017	5,261643379	16,31770477	0,063863608	32	9,37E-01	-1
PL473269804	2016	5,20798901	16,31770477	0,063863608	32	9,37E-01	-2
PL473269804	2015	5,446978789	18,77253693	0,073214706	31	1,37E+00	-3
PL473269804	2014	5,565265706	15,74042845	0,063075847	33	2,31E+00	-4
PL390270852	2017	13,09183481	20,53157047	0,069771237	32	-1,39E+01	0
PL390270852	2016	13,18586776	13,68161626	0,053695277	32	-1,26E+01	-1
PL390270852	2015	13,85830912	12,61036345	0,058949321	32	-1,38E+01	-2
PL390270852	2014	16,67530221	5,708906699	0,0307021	32	-4,53E+00	-3
PL390270852	2013	16,47604438	13,98093678	0,058118059	32	-5,65E+00	-4
PL014161531	2020	0,410674049	20,30121382	0,077684405	21	-2,93E+01	0
PL014161531	2019	1,080552531	7,303944866	0,056685081	21	6,44E-01	-1
PL014161531	2018	1,072276764	6,882370373	0,046780428	23	6,56E-01	-2
PL014161531	2017	1,109668325	9,370618148	0,055287898	25	6,67E-01	-3
PL014161531	2016	1,151995711	15,08180568	0,056873768	25	-2,79E+00	-4
PL004015122	2017	21,61733536	15,20344247	0,065475918	31	4,32E+00	0
PL004015122	2016	45,15982085	13,29926413	0,052979438	32	7,22E+00	-1
PL004015122	2015	70,58653865	4,955303866	0,033361922	33	6,94E-01	-2
PL004015122	2014	65,42105855	10,5226704	0,039104163	32	-9,01E-01	-3
PL004015122	2013	68,43002766	11,27414126	0,046737218	32	-1,33E+00	-4
PL122827162	2020	0,168476101	10,33292568	0,06119087	28	-2,14E+01	0
PL122827162	2019	0,969918953	5,889068747	0,043261747	28	3,65E+00	-1
PL122827162	2018	3,257482033	11,78840359	0,056787588	31	3,06E+00	-2
PL122827162	2017	3,073443547	6,295385642	0,038770384	26	3,42E+00	-3
PL122827162	2016	2,443365879	13,00451278	0,062468884	28	3,41E+00	-4
PL340053303	2020	0,351913401	6,797416884	0,048239567	28	-9,91E+00	0
PL340053303	2019	0,403390652	18,23409154	0,062106521	31	-9,69E+00	-1
PL340053303	2018	0,43671584	4,965741915	0,035792176	31	-9,16E+00	-2
PL340053303	2017	0,454118529	8,352591163	0,051648966	31	-7,04E+00	-3
PL340053303	2016	0,530031524	43,41742935	0,095318495	30	-4,62E-01	-4
PL012845024	2017	4,780220255	11,54150021	0,056278617	29	-1,70E+01	0
PL012845024	2016	5,245836629	14,1519351	0,066815254	31	-2,30E+01	-1
PL012845024	2015	9,4124803	13,91651155	0,052148176	32	-1,65E+01	-2
PL012845024	2014	18,29926834	9,257113262	0,048027073	33	-6,86E+00	-3
PL012845024	2013	2,477469983	7,215386056	0,044880214	31	-9,90E+00	-4
PL852469250	2017	4,087066761	8,293411045	0,049483214	32	-3,36E+00	0
PL852469250	2016	4,117902306	14,08188589	0,064360279	32	-2,81E+00	-1
PL852469250	2015	5,87291115	7,114638978	0,040731666	35	1,66E+00	-2
PL852469250	2014	5,241547357	6,53898535	0,039277935	35	2,72E+00	-3
PL852469250	2013	3,971497306	11,53847817	0,049568811	35	2,63E+00	-4
PL221971830	2020	2,430218975	23,51600909	0,090444162	25	-3,02E+00	0
PL221971830	2019	2,635751239	20,60063793	0,07202393	31	-4,42E+00	-1
PL221971830	2018	2,570119177	17,50626959	0,064484898	33	-3,75E+00	-2
PL221971830	2017	2,862671234	18,13682998	0,064092491	34	-2,48E+00	-3
PL221971830	2016	3,376766148	9,940653288	0,053563943	33	-2,27E-01	-4
PL008148860	2017	0,513997027	15,24544909	0,064343425	30	-3,41E+01	0
PL008148860	2016	1,347437742	5,790599801	0,029234103	33	-9,41E+00	-1
PL008148860	2015	1,615209497	5,956080825	0,039117777	32	-6,39E+00	-2
PL008148860	2014	1,887464318	15,53683885	0,071809842	32	-6,01E+00	-3
PL008148860	2013	3,242294097	19,40978011	0,056980109	34	4,65E+00	-4
PL240674379	2018	0,399316239	7,863798929	0,049562318	24	-1,26E+01	0
PL240674379	2017	0,304661798	6,346711404	0,036579261	30	-3,41E+01	-1
PL240674379	2016	1,245971322	11,02219305	0,049961105	32	4,33E+00	-2
PL240674379	2015	1,01809998	10,11660539	0,0509363	34	5,96E+00	-3
PL240674379	2014	1,025576294	7,047029872	0,046001799	33	6,51E+00	-4
PL003506817	2018	2,219120435	16,75487281	0,078045436	25	-3,39E+01	0
PL003506817	2017	2,279331849	13,79128956	0,059136121	33	-3,18E+01	-1
PL003506817	2016	5,201118766	3,392648094	0,026552403	33	-1,13E+01	-2
PL003506817	2015	11,34555172	7,575762146	0,043454741	33	-4,40E+00	-3
PL003506817	2014	14,99544253	12,98251255	0,051560714	35	4,40E+00	-4
PL320720778	2017	0,079997673	18,67707877	0,09221716	24	-1,74E+01	0
PL320720778	2016	0,048576765	24,53063776	0,093646342	23	-4,15E+01	-1
PL320720778	2015	0,655972837	12,60136683	0,055452815	33	-1,29E+00	-2
PL320720778	2014	0,755032697	10,2261531	0,051173615	32	-1,88E+00	-3
PL320720778	2013	0,910480864	24,54260479	0,071084262	33	-2,17E+00	-4
PL930616497	2017	0,396395657	12,08027172	0,061214203	24	-3,50E+01	0
PL930616497	2016	0,444000712	16,68933632	0,081737218	25	-2,79E+01	-1
PL930616497	2015	0,490016968	10,3697122	0,050769476	31	-4,55E+01	-2
PL930616497	2014	2,275901046	7,984516749	0,05442603	28	6,08E-01	-3
PL930616497	2013	2,424979837	10,85708204	0,044540871	31	4,42E+00	-4
PL121122146	2017	0,65578931	25,41670374	0,088395712	25	-3,61E+00	0
PL121122146	2016	0,649884477	20,86543141	0,07187827	26	-4,03E+00	-1
PL121122146	2015	0,703298946	15,1032815	0,048197425	28	-3,08E+00	-2
PL121122146	2014	0,745638822	16,27317081	0,055219167	31	-9,48E-01	-3
PL121122146	2013	0,884480882	4,743655967	0,03734223	31	5,70E-01	-4
PL012238347	2020	1,424190818	6,502139991	0,040986276	27	-1,04E+02	0
PL012238347	2019	17,19831736	10,03933795	0,05568913	28	3,10E+00	-1
PL012238347	2018	20,5483698	19,83810078	0,068272777	32	3,41E+00	-2
PL012238347	2017	27,3774407	19,80129825	0,061811389	32	6,09E+00	-3
PL012238347	2016	26,5660769	10,02542906	0,050990123	32	6,07E+00	-4
PL241265795	2017	4,133532476	24,2090281	0,068549001	28	-5,10E-01	0
PL241265795	2016	5,082627778	25,48377962	0,092385753	28	-3,59E+00	-1
PL241265795	2015	3,847306587	6,666517437	0,04517287	29	-1,70E-01	-2
PL241265795	2014	4,344432303	8,465691307	0,039051091	31	2,01E+00	-3
PL241265795	2013	3,318127379	9,613490408	0,052588819	31	-8,16E-01	-4
PL008256704	2017	25,04739927	23,01407302	0,078786702	28	-3,29E+00	0
PL008256704	2016	24,74327892	6,862434227	0,04556879	30	-3,21E+00	-1
PL008256704	2015	27,36249651	11,68177709	0,057429448	32	-1,39E+00	-2
PL008256704	2014	12,08287161	13,26600217	0,057479847	33	5,25E-01	-3
PL008256704	2013	9,840511844	9,280490358	0,048169311	31	2,82E+00	-4
PL630736957	2019	0,582122668	13,9765871	0,07033428	27	-1,07E+01	0
PL630736957	2018	0,462036067	17,93780936	0,054870833	28	-2,84E+01	-1
PL630736957	2017	1,135056809	6,539191757	0,041808017	28	-6,85E+00	-2
PL630736957	2016	1,075271662	4,498295972	0,035552184	28	4,57E+00	-3
PL630736957	2015	1,305117528	15,13369867	0,065039164	28	4,12E+00	-4
PL270214275	2019	0,514961803	7,956809489	0,041684171	27	-8,76E+00	0
PL270214275	2018	0,78190719	26,3538433	0,084042781	29	-1,67E+01	-1
PL270214275	2017	1,900783041	11,66356402	0,057411946	28	6,11E+00	-2
PL270214275	2016	1,545603704	6,57805938	0,043641075	30	6,76E+00	-3
PL270214275	2015	1,634752119	7,101592456	0,04490222	30	6,71E+00	-4
PL120843814	2018	3,489777693	27,6678125	0,104888938	22	-3,06E-01	0
PL120843814	2017	3,749112519	10,12262646	0,048884088	35	5,19E-01	-1
PL120843814	2016	11,90720927	10,9702694	0,048532659	35	2,74E+00	-2
PL120843814	2015	4,612529745	10,91129962	0,054076541	35	4,11E+00	-3
PL120843814	2014	4,65701349	8,512678687	0,0508358	34	3,64E+00	-4
PL180696660	2017	1,753960964	11,06203924	0,054894173	32	-1,57E+01	0
PL180696660	2016	2,608390684	3,559945863	0,027679868	34	-1,17E+01	-1
PL180696660	2015	5,124876081	9,741630794	0,052079379	33	1,70E+00	-2
PL180696660	2014	5,675544378	6,05214513	0,04187398	33	2,77E+00	-3
PL180696660	2013	4,431071069	6,763917894	0,036659845	33	2,10E+00	-4
PL240917617	2017	1,318764041	8,408760332	0,055589216	22	-4,52E+01	0
PL240917617	2016	1,662959721	9,596176461	0,062103828	27	-3,78E+01	-1
PL240917617	2015	3,613266027	14,80290556	0,074539673	29	-1,09E+01	-2
PL240917617	2014	3,772815014	6,173253937	0,034109475	30	-1,02E+01	-3
PL240917617	2013	4,95684849	16,19284704	0,060612493	30	-6,44E+00	-4
PL639793394	2017	4,182872358	6,581853222	0,044735582	30	-8,47E-02	0
PL639793394	2016	5,348665014	2,695390102	0,023212345	32	6,08E+00	-1
PL639793394	2015	5,600962612	13,19078385	0,063732274	33	5,86E+00	-2
PL639793394	2014	5,970512051	27,85519973	0,077979438	35	5,27E+00	-3
PL639793394	2013	9,819808155	6,27104623	0,031288256	35	5,93E+00	-4
PL240588390	2020	0,084780123	51,18414677	0,1384577	21	-7,99E+01	0
PL240588390	2019	0,527853427	6,039284158	0,043674136	27	-3,80E+00	-1
PL240588390	2018	0,336364115	1,984456325	0,022875263	26	2,20E-01	-2
PL240588390	2017	0,366935436	18,71992646	0,078329707	29	8,26E-01	-3
PL240588390	2016	0,130748676	19,22765458	0,070386367	27	-5,41E+00	-4
PL061385107	2018	0,708966353	10,32680763	0,059564652	28	-8,75E+00	0
PL061385107	2017	0,855304466	14,20694487	0,067948103	29	-4,59E-01	-1
PL061385107	2016	0,790847893	9,906528337	0,055878219	29	3,41E+00	-2
PL061385107	2015	0,939694038	6,680251651	0,032701785	30	2,35E+00	-3
PL061385107	2014	1,114113565	10,62927213	0,052219294	31	3,54E+00	-4
PL008140663	2019	0,499816342	15,77256813	0,069885366	24	8,63E-01	0
PL008140663	2018	0,499689271	13,55151802	0,056644229	27	-1,93E-01	-1
PL008140663	2017	0,707045305	9,843753544	0,051643058	26	2,73E+00	-2
PL008140663	2016	0,827241693	8,08738529	0,042807866	30	5,43E+00	-3
PL008140663	2015	0,636233295	8,867168421	0,057093143	27	5,92E+00	-4
PL932091290	2017	3,805877335	6,322137683	0,037167006	33	-1,30E+01	0
PL932091290	2016	4,031871493	7,333689588	0,034438863	34	-1,63E+01	-1
PL932091290	2015	6,345936788	10,88584392	0,046618022	33	-1,60E+01	-2
PL932091290	2014	8,697788786	12,13226395	0,05617013	33	-1,17E+01	-3
PL932091290	2013	9,889141441	16,51709308	0,058486348	34	-1,50E+01	-4
PL411180780	2017	1,464628062	11,73174488	0,050769476	31	-2,41E+00	0
PL411180780	2016	1,051437268	15,95919479	0,057397788	31	-8,10E+00	-1
PL411180780	2015	0,995731919	9,890359055	0,049588947	31	-1,14E+01	-2
PL411180780	2014	1,090863725	10,35658294	0,046245714	32	-5,52E+00	-3
PL411180780	2013	1,376795363	12,64388498	0,05740222	32	-1,72E+01	-4
PL690297014	2020	0,087165242	24,57035295	0,096105837	22	-6,63E+01	0
PL690297014	2019	0,429408294	14,22863842	0,071838911	26	-9,23E+00	-1
PL690297014	2018	0,460642293	13,95971175	0,044142075	27	-1,77E+01	-2
PL690297014	2017	0,49196174	9,902112282	0,051935496	27	-1,79E+01	-3
PL690297014	2016	0,794025813	23,76485733	0,079498654	28	-5,58E+00	-4
PL320648443	2020	1,825699836	9,584129413	0,053458365	29	-8,35E+00	0
PL320648443	2019	1,91428905	7,552483051	0,045277002	27	-8,46E+00	-1
PL320648443	2018	15,99796977	9,855579273	0,05392416	34	1,49E+00	-2
PL320648443	2017	13,82019686	15,49984116	0,052703213	35	4,18E+00	-3
PL320648443	2016	20,35275655	21,56256324	0,074118171	35	3,92E+00	-4
PL005090858	2018	9,594025196	17,50035823	0,054880559	32	-1,20E+01	0
PL005090858	2017	16,61388806	17,30736485	0,074280914	35	-2,17E+00	-1
PL005090858	2016	26,05984545	9,081747438	0,052703213	35	1,69E+00	-2
PL005090858	2015	18,06115016	5,830751745	0,042472637	34	2,00E-01	-3
PL005090858	2014	17,01958773	8,023706082	0,044484648	34	1,23E+00	-4
PL330881723	2017	1,242838105	19,21410455	0,084789659	24	-1,01E+01	0
PL330881723	2016	1,179462013	8,238801668	0,053502044	24	-1,05E+01	-1
PL330881723	2015	1,669599205	23,83035732	0,06355634	31	-8,46E+00	-2
PL330881723	2014	1,916820177	11,66079833	0,065899603	28	-5,25E+00	-3
PL330881723	2013	2,223720714	16,80732464	0,054175094	30	-4,25E+00	-4
PL011241896	2017	10,75298068	18,32525018	0,053159148	31	-3,38E+01	0
PL011241896	2016	11,64298799	24,90617145	0,065117504	33	-7,04E+01	-1
PL011241896	2015	44,85290793	8,098297874	0,050457776	32	3,26E-01	-2
PL011241896	2014	53,03758294	15,19788731	0,070821666	32	6,50E+00	-3
PL011241896	2013	57,48042398	11,74089215	0,060653335	32	-2,90E-01	-4
PL630171857	2017	0,162630001	17,09876428	0,064012089	21	-1,39E+02	0
PL630171857	2016	0,201343881	8,866695446	0,060980135	21	-1,11E+02	-1
PL630171857	2015	0,383082486	10,08919155	0,062180389	22	-5,12E+01	-2
PL630171857	2014	0,38749734	8,826995755	0,063698903	21	-5,38E+01	-3
PL630171857	2013	0,752555045	10,76564335	0,059779285	25	-2,76E+01	-4
PL243202586	2017	1,104273232	11,85906628	0,054841664	30	-1,54E+01	0
PL243202586	2016	1,868162503	12,38573535	0,040830218	30	-6,68E+00	-1
PL243202586	2015	1,511845507	11,04537969	0,061582501	30	4,50E+00	-2
PL243202586	2014	1,49902759	11,33892385	0,053205086	30	2,11E+00	-3
PL243202586	2013	0,666129178	10,62552494	0,052387099	29	-5,58E+00	-4
PL012754860	2017	2,207600465	9,287928512	0,050135654	29	-8,80E+00	0
PL012754860	2016	2,549599178	9,028177692	0,048900015	31	-6,09E+00	-1
PL012754860	2015	4,162107621	16,87060163	0,05467902	31	8,65E-01	-2
PL012754860	2014	4,624604622	9,064361466	0,041639438	32	4,66E+00	-3
PL012754860	2013	4,337904465	9,76641302	0,053395712	32	6,31E+00	-4
PL272244978	2020	0,02298387	27,50112382	0,086695982	28	-7,06E+01	0
PL272244978	2019	0,038206087	9,824245966	0,05170933	31	-8,62E+01	-1
PL272244978	2018	0,360987455	15,2374672	0,065542321	30	9,60E-01	-2
PL272244978	2017	0,529565437	6,161181676	0,042414281	35	2,52E+00	-3
PL272244978	2016	0,426522156	21,75756697	0,058090831	32	1,52E+00	-4
PL277870278	2017	0,05101648	2,572055885	0,022679998	20	-9,42E+01	0
PL277870278	2016	0,060834453	20,66492492	0,075641268	20	-7,29E+01	-1
PL277870278	2015	0,178709039	12,92184243	0,052986586	23	-1,86E+01	-2
PL277870278	2014	0,298020682	15,89096516	0,069500421	27	-2,69E+01	-3
PL277870278	2013	0,471370051	31,55715174	0,067264163	29	-1,76E+01	-4
PL210002634	2019	2,076489127	14,67000774	0,064825592	29	-1,50E+01	0
PL210002634	2018	2,353619622	14,60240211	0,064074328	32	-2,24E+01	-1
PL210002634	2017	7,966235378	5,769057204	0,037584291	32	6,35E-01	-2
PL210002634	2016	11,06891958	6,821878179	0,039104163	32	2,92E+00	-3
PL210002634	2015	21,27273289	17,32095266	0,052556673	34	4,43E+00	-4
PL060011853	2018	0,196986719	9,077971033	0,045549095	22	-1,42E+01	0
PL060011853	2017	0,198796613	13,51369041	0,058852701	28	-3,57E+01	-1
PL060011853	2016	0,534344415	9,775977597	0,048682707	29	6,71E+00	-2
PL060011853	2015	0,37766706	8,365812142	0,048235679	32	6,83E+00	-3
PL060011853	2014	0,3943079	15,05213871	0,070184652	31	7,82E-01	-4
PL812321767	2017	0,193527306	18,0328257	0,090136504	23	-4,95E+00	0
PL812321767	2016	0,462841233	11,027126	0,052878044	31	3,89E+00	-1
PL812321767	2015	0,756275934	12,47980304	0,038272902	32	5,90E+00	-2
PL812321767	2014	0,733426784	9,049753744	0,046143272	30	5,90E+00	-3
PL812321767	2013	0,507481137	7,033079753	0,051394076	30	6,89E+00	-4
PL710015302	2018	0,154708909	6,36587889	0,048166824	25	-3,92E+01	0
PL710015302	2017	0,940331933	4,898135928	0,032868423	30	-6,01E-01	-1
PL710015302	2016	2,177782632	4,278901371	0,035836189	34	3,18E-01	-2
PL710015302	2015	2,452952266	8,683075192	0,039484778	34	3,89E+00	-3
PL710015302	2014	2,709428373	6,192178654	0,033033125	34	2,98E+00	-4
PL930508980	2019	0,179076385	9,434999483	0,054316567	22	-1,87E+01	0
PL930508980	2018	0,263423278	17,47277679	0,068161375	29	-4,79E+00	-1
PL930508980	2017	0,536750856	11,10154493	0,062155914	27	-8,19E-01	-2
PL930508980	2016	0,662596154	4,229399801	0,04076582	29	1,89E+00	-3
PL930508980	2015	0,712010717	10,3240085	0,058148381	29	6,98E+00	-4
PL191929466	2017	0,414838234	24,74560398	0,073559268	19	-5,72E+01	0
PL191929466	2016	0,437871867	22,92490153	0,066317178	21	-5,07E+01	-1
PL191929466	2015	0,500338219	12,74130769	0,060088572	21	-4,60E+01	-2
PL191929466	2014	0,557291629	23,26540784	0,065238883	25	-3,89E+01	-3
PL191929466	2013	0,40035158	11,64703081	0,065415041	26	-7,19E+01	-4
PL300048210	2017	2,447353971	10,03444692	0,066812561	18	-1,12E+00	0
PL300048210	2016	2,320562002	13,66469551	0,080053698	18	-1,10E+00	-1
PL300048210	2015	2,409628862	8,481172218	0,054188357	22	-9,98E-01	-2
PL300048210	2014	2,310658383	21,51964663	0,076186638	26	-2,31E+00	-3
PL300048210	2013	2,527053842	6,137437824	0,037292774	25	-6,56E-01	-4
PL003483677	2017	0,352369308	7,730109271	0,049499921	29	-1,82E+01	0
PL003483677	2016	0,411767531	4,052793167	0,02822194	30	-9,34E+00	-1
PL003483677	2015	0,562968791	17,1549177	0,056873768	25	-2,87E+00	-2
PL003483677	2014	0,419906209	26,76364227	0,090626107	25	-2,01E+00	-3
PL003483677	2013	0,53781445	52,8324183	0,104471673	25	1,21E+00	-4
PL190056415	2020	0,303126885	13,90005735	0,081335587	18	-1,15E+01	0
PL190056415	2019	0,346433111	16,2755553	0,086019678	21	-8,00E+00	-1
PL190056415	2018	0,285491366	11,14569248	0,064806863	19	-1,37E+01	-2
PL190056415	2017	0,251489692	13,77775829	0,077292774	20	-2,32E+01	-3
PL190056415	2016	0,246969721	5,65146381	0,05047139	20	-2,21E+01	-4
PL870516709	2017	1,432772701	14,46533476	0,052320174	29	-1,94E+01	0
PL870516709	2016	1,477959424	8,343262837	0,048478056	25	-1,74E+01	-1
PL870516709	2015	1,558229804	13,66123462	0,062136703	31	-1,35E+01	-2
PL870516709	2014	0,955357079	8,078416599	0,045755522	30	-3,62E+01	-3
PL870516709	2013	1,104517769	10,36248583	0,052152064	28	-4,44E+01	-4
PL891497370	2017	0,188257998	8,534074058	0,051560714	25	-4,15E+01	0
PL891497370	2016	0,395877935	44,7057191	0,094472592	29	-1,58E+01	-1
PL891497370	2015	0,642552	8,383202196	0,055509302	27	-4,96E+00	-2
PL891497370	2014	0,705480006	12,98914447	0,060803351	33	-5,94E+00	-3
PL891497370	2013	0,875814221	12,35761614	0,050920095	34	-3,27E+00	-4
PL000616310	2017	1,136254379	10,47992077	0,041756344	26	-6,77E-01	0
PL000616310	2016	0,402687762	14,345225	0,06107495	26	-4,40E+01	-1
PL000616310	2015	1,268683709	6,213380033	0,045709585	31	-2,60E+01	-2
PL000616310	2014	2,232924068	13,08709169	0,061838617	32	-5,10E+00	-3
PL000616310	2013	2,172683712	43,69753736	0,093814843	32	-4,46E+00	-4
PL000617440	2019	0,654425741	21,54656517	0,068529984	29	-9,55E+00	0
PL000617440	2018	0,656932125	7,099187755	0,038105964	33	-9,70E+00	-1
PL000617440	2017	0,78416881	16,98208654	0,06905723	33	-7,64E+00	-2
PL000617440	2016	0,897762175	13,4498303	0,059580634	33	-2,76E+00	-3
PL000617440	2015	0,944167651	5,759192648	0,033039187	33	1,17E+00	-4
PL140822541	2017	17,63014593	6,64397384	0,041480634	31	-1,49E+01	0
PL140822541	2016	17,63586262	19,40752275	0,060895837	30	-1,34E+01	-1
PL140822541	2015	23,33859997	4,21555279	0,031786233	30	-6,82E+00	-2
PL140822541	2014	54,01501562	10,92988929	0,049102432	33	-3,16E+00	-3
PL140822541	2013	55,26440696	7,809027847	0,040343152	33	-5,30E+00	-4
PL770880884	2017	0,679022168	21,43560511	0,063670375	24	-1,10E+02	0
PL770880884	2016	0,627412049	22,99887606	0,084269633	24	-1,13E+02	-1
PL770880884	2015	0,602760395	9,686443004	0,061718883	27	-1,24E+02	-2
PL770880884	2014	1,074189597	11,62033788	0,055070552	25	-1,15E+02	-3
PL770880884	2013	3,573071651	4,793140971	0,035410622	27	3,85E+00	-4
PL350529318	2017	0,719500032	46,14052546	0,093528893	24	-8,77E+00	0
PL350529318	2016	1,344818305	2,658913423	0,02297513	31	-3,46E+00	-1
PL350529318	2015	1,704917197	10,4868993	0,046245714	32	2,14E+00	-2
PL350529318	2014	2,121371803	4,155442385	0,035062629	32	1,46E+00	-3
PL350529318	2013	2,18857259	4,21043748	0,031328457	34	-3,05E+00	-4
PL001257385	2017	0,477351386	12,3035993	0,061635673	28	-2,00E+01	0
PL001257385	2016	0,301221342	15,97120486	0,066228985	30	-3,66E+01	-1
PL001257385	2015	0,369190742	18,20738441	0,071750832	30	-2,75E+01	-2
PL001257385	2014	0,554708314	17,65484428	0,0680199	30	-1,61E+01	-3
PL001257385	2013	0,669499546	9,848057549	0,048651953	32	-1,12E+01	-4
PL631172333	2017	0,781055128	7,685554342	0,046249732	31	-2,34E+01	0
PL631172333	2016	1,035774666	10,24771685	0,056685081	28	-1,86E+01	-1
PL631172333	2015	1,39859248	6,537632861	0,044048918	30	-1,45E+01	-2
PL631172333	2014	2,002069592	11,42794147	0,064343425	30	-4,46E+00	-3
PL631172333	2013	2,270665127	15,99613786	0,068365494	30	-1,25E+01	-4
PL001293808	2017	1,128829445	27,07575054	0,067864494	27	-1,53E+00	0
PL001293808	2016	1,058701083	8,862085908	0,044766705	28	-2,20E+00	-1
PL001293808	2015	1,133942994	7,316279103	0,043970542	31	-2,16E+00	-2
PL001293808	2014	1,493156418	19,45042208	0,052631233	32	2,93E+00	-3
PL001293808	2013	2,078313405	8,672047532	0,050955996	33	-4,55E-01	-4
PL356280357	2017	0,29699735	12,59612448	0,058277278	31	-2,21E+01	0
PL356280357	2016	0,401098802	13,54830333	0,056936017	30	-2,02E+01	-1
PL356280357	2015	0,680459978	2,736640782	0,028408688	34	4,56E+00	-2
PL356280357	2014	0,635495638	6,894089393	0,029485037	34	3,58E+00	-3
PL356280357	2013	0,714518034	4,449562033	0,034107326	29	-1,44E+00	-4
PL850039685	2019	7,802167525	10,20114071	0,042196715	33	-2,51E+00	0
PL850039685	2018	8,157294379	10,81509541	0,050528457	34	-4,69E+00	-1
PL850039685	2017	10,82387682	10,60815713	0,048841946	35	1,69E-01	-2
PL850039685	2016	11,80211094	6,56435776	0,037474719	35	4,39E+00	-3
PL850039685	2015	12,73543243	6,422770127	0,039089249	35	5,92E+00	-4
PL161562486	2018	0,472257076	14,62929542	0,070646182	22	3,02E+00	0
PL161562486	2017	0,481423124	11,49750764	0,057162757	29	4,16E+00	-1
PL161562486	2016	0,848504427	9,29509989	0,044501507	32	5,75E+00	-2
PL161562486	2015	1,095564109	10,77381391	0,055847734	31	4,80E+00	-3
PL161562486	2014	1,371270891	4,238101795	0,030639846	32	6,01E+00	-4
PL191476177	2017	14,97393576	15,0428276	0,075648403	30	-8,31E+00	0
PL191476177	2016	15,2728527	12,9726671	0,058018235	31	-7,94E+00	-1
PL191476177	2015	16,99360499	25,37064233	0,087429323	32	-6,13E+00	-2
PL191476177	2014	15,44000766	11,99538295	0,056441273	32	-1,20E+01	-3
PL191476177	2013	15,97650768	2,719762779	0,023607864	35	-1,03E+01	-4
PL100180654	2019	2,807795829	19,24415064	0,059092621	26	-2,64E+01	0
PL100180654	2018	3,037033452	13,34215818	0,055060388	27	-5,35E+01	-1
PL100180654	2017	3,955094552	7,400876751	0,040632546	29	-2,85E+01	-2
PL100180654	2016	7,696466323	20,34589686	0,063515404	32	-1,01E+01	-3
PL100180654	2015	18,31025973	16,27748245	0,075715724	33	1,84E+00	-4
PL277690524	2019	0,450738073	11,53326476	0,049951365	24	-1,19E+01	0
PL277690524	2018	0,599322802	12,80887914	0,063510217	30	-7,94E+00	-1
PL277690524	2017	0,703452595	39,07109586	0,081832983	31	-5,43E+00	-2
PL277690524	2016	0,276251977	6,771212248	0,048008738	30	-2,15E+01	-3
PL277690524	2015	0,421225917	10,69976993	0,059106649	31	-6,85E+00	-4
PL145752271	2019	3,308928435	4,779244928	0,036412623	22	-1,28E+01	0
PL145752271	2018	5,236873348	5,983114354	0,041188281	29	-2,57E+00	-1
PL145752271	2017	7,573911459	16,74476871	0,060297949	33	4,27E+00	-2
PL145752271	2016	5,545922999	17,21179118	0,060823214	32	5,28E+00	-3
PL145752271	2015	5,104627099	5,433511569	0,037579108	34	4,76E+00	-4
PL691554654	2017	0,050058424	25,67013379	0,092138057	16	-2,34E+01	0
PL691554654	2016	0,051754684	9,964944608	0,077063886	17	-2,23E+01	-1
PL691554654	2015	0,062866026	8,127715134	0,038173285	22	-1,36E+01	-2
PL691554654	2014	0,181301786	13,27783595	0,050916193	28	-4,68E+00	-3
PL691554654	2013	0,169722107	10,57687511	0,051022539	28	-4,19E+00	-4
PL341197174	2018	0,951947613	8,532940367	0,053116893	21	1,80E+00	0
PL341197174	2017	1,232059975	3,099845551	0,027261706	29	2,74E+00	-1
PL341197174	2016	1,416216994	4,603901925	0,036385395	28	3,97E+00	-2
PL341197174	2015	0,90319878	11,31075688	0,067529481	27	3,33E+00	-3
PL341197174	2014	0,948781367	7,420613625	0,043102907	29	2,03E+00	-4
PL351366249	2019	0,871239427	19,75632029	0,074013895	31	-3,19E+01	0
PL351366249	2018	3,301618209	13,40616333	0,060653335	32	-1,02E+01	-1
PL351366249	2017	6,346402249	7,808829701	0,039515015	33	3,54E+00	-2
PL351366249	2016	5,401100681	8,433920005	0,043393852	33	3,42E+00	-3
PL351366249	2015	5,185152121	6,360376704	0,038071247	34	1,94E+00	-4
PL350523936	2017	1,049789827	13,23763233	0,061582501	30	4,04E+00	0
PL350523936	2016	1,163118429	8,674372977	0,041510403	32	4,95E+00	-1
PL350523936	2015	1,983458426	8,346128675	0,044653637	33	1,09E+00	-2
PL350523936	2014	2,863957616	6,665050319	0,034634572	33	1,30E+00	-3
PL350523936	2013	3,742312277	3,72853408	0,024485167	34	6,29E+00	-4
PL276802085	2017	0,433999354	13,57591029	0,057366945	25	-1,22E+01	0
PL276802085	2016	0,418350364	19,20607902	0,075567097	25	-1,18E+01	-1
PL276802085	2015	0,431350408	12,97649228	0,05754889	25	-1,17E+01	-2
PL276802085	2014	0,482845171	16,56642983	0,071568887	25	-2,42E+01	-3
PL276802085	2013	0,456684875	11,72776008	0,065092338	25	-2,89E+01	-4
PL242831771	2020	0,27493912	15,57140553	0,071469207	27	-1,02E+02	0
PL242831771	2019	0,282912561	5,761958414	0,04569607	26	-1,08E+02	-1
PL242831771	2018	1,12547247	5,41517893	0,036067029	30	-3,09E+01	-2
PL242831771	2017	2,616211336	4,392863839	0,037882377	31	-9,10E-01	-3
PL242831771	2016	2,240887027	12,16196116	0,057415834	32	-8,24E+00	-4
PL120070849	2017	0,053890648	10,57609941	0,044540871	31	-1,06E+02	0
PL120070849	2016	0,708221994	17,60006767	0,059106649	31	3,24E+00	-1
PL120070849	2015	0,911675098	11,34110934	0,055817552	31	3,60E+00	-2
PL120070849	2014	1,037318638	12,8535497	0,053098784	31	6,51E+00	-3
PL120070849	2013	0,627129204	5,644652406	0,042079047	30	5,64E+00	-4
PL142709694	2020	50,3969045	18,12605887	0,049870051	31	-5,61E+00	0
PL142709694	2019	88,26637503	23,85825512	0,059387753	31	-2,13E+00	-1
PL142709694	2018	99,76657214	26,18431777	0,048679275	31	6,90E-01	-2
PL142709694	2017	148,4088574	2,781660197	0,020690683	32	2,38E+00	-3
PL142709694	2016	149,7598965	4,745754854	0,033028231	33	-8,22E-02	-4
PL850005605	2017	1,151822788	11,22723741	0,041761739	31	-2,54E+01	0
PL850005605	2016	1,411450115	12,06595017	0,06275715	31	-1,85E+01	-1
PL850005605	2015	3,068898045	5,389046406	0,034694994	32	-1,79E+01	-2
PL850005605	2014	4,677445168	6,589487976	0,043393852	33	-3,33E+00	-3
PL850005605	2013	8,30867955	4,887677865	0,039468572	34	-3,33E-01	-4
PL320973284	2019	1,785372805	19,12442005	0,076428153	29	-1,12E+01	0
PL320973284	2018	1,91434853	10,76126917	0,050739597	29	-1,58E+01	-1
PL320973284	2017	4,444421638	6,194518935	0,042745617	30	-7,71E+00	-2
PL320973284	2016	5,436965769	19,31073202	0,067417532	34	3,97E+00	-3
PL320973284	2015	4,735200903	13,8420082	0,065698418	33	5,61E+00	-4
PL240096362	2017	2,599445356	6,264676226	0,047122128	26	-2,05E+01	0
PL240096362	2016	2,655605483	4,037254845	0,034776045	30	-1,92E+01	-1
PL240096362	2015	3,014272884	9,259679912	0,050116937	29	-1,86E+01	-2
PL240096362	2014	3,822837398	12,28933804	0,055847734	31	-1,20E+01	-3
PL240096362	2013	4,562274684	7,592094631	0,038741701	35	-1,15E+01	-4
PL000308442	2020	1,449284763	7,041737616	0,043192161	27	-1,86E+01	0
PL000308442	2019	3,090239603	18,38462913	0,065106394	31	-1,47E+01	-1
PL000308442	2018	2,627960796	10,11534123	0,054683452	32	-1,56E+01	-2
PL000308442	2017	3,710550766	20,64797068	0,058090831	32	-6,65E+00	-3
PL000308442	2016	2,682617797	18,01178751	0,067584166	32	-6,27E+00	-4
PL530973880	2017	5,870727461	23,35441184	0,078533825	30	-1,44E+01	0
PL530973880	2016	5,499389182	9,805855063	0,058337642	31	-1,92E+01	-1
PL530973880	2015	7,060772945	23,71702841	0,059414201	29	-1,07E+01	-2
PL530973880	2014	7,125254125	12,64909787	0,048937904	32	-1,39E+01	-3
PL530973880	2013	9,847493321	8,129649459	0,048701243	34	-4,61E+00	-4
PL008456283	2017	0,997815291	17,42777198	0,066520122	24	-1,02E-01	0
PL008456283	2016	0,73432633	9,02319333	0,056625204	27	-5,51E-01	-1
PL008456283	2015	0,745915989	21,75551964	0,077805006	25	6,14E-01	-2
PL008456283	2014	0,914024029	14,23330372	0,063754326	29	1,45E+00	-3
PL008456283	2013	0,935517884	12,49065577	0,060046502	31	4,44E+00	-4
PL932893344	2019	0,031643078	13,18253223	0,084862924	21	-4,22E+00	0
PL932893344	2018	0,02996614	17,60237654	0,081759005	24	-8,11E+00	-1
PL932893344	2017	1,50893815	17,68282072	0,061749139	30	7,14E+00	-2
PL932893344	2016	1,591229544	11,85418979	0,045257977	27	4,17E+00	-3
PL932893344	2015	1,491361072	12,86484046	0,057611363	29	2,47E+00	-4
PL870463203	2017	1,193977251	5,084155151	0,031261136	33	-6,07E+00	0
PL870463203	2016	1,124075421	4,783038198	0,036796247	33	-1,72E+00	-1
PL870463203	2015	1,319480178	6,946395833	0,038432413	35	2,76E+00	-2
PL870463203	2014	1,699821666	2,700021505	0,025799779	33	4,12E+00	-3
PL870463203	2013	1,886683906	13,53824637	0,060297425	31	2,95E+00	-4
PL020333128	2020	3,282896943	16,8005637	0,078764597	26	-3,89E+00	0
PL020333128	2019	3,49761494	33,17342623	0,090065542	29	-4,62E+00	-1
PL020333128	2018	4,959280035	26,86891571	0,076166476	34	-8,11E+00	-2
PL020333128	2017	11,1968001	3,637596608	0,025854601	35	4,37E+00	-3
PL020333128	2016	10,93158807	13,57366427	0,060191016	34	3,40E+00	-4
PL364767580	2020	9,9290317	18,24888366	0,078094373	29	-1,62E+00	0
PL364767580	2019	12,25009044	8,722595745	0,040537362	27	1,73E-01	-1
PL364767580	2018	11,72814326	5,349522008	0,042081145	31	3,23E-01	-2
PL364767580	2017	12,04276352	14,93422702	0,064360279	32	-1,64E+00	-3
PL364767580	2016	0,155945035	13,70021122	0,063385717	23	-9,62E-01	-4
PL473217227	2017	0,019122032	20,69018303	0,098576997	23	-1,89E+01	0
PL473217227	2016	0,021337458	18,7128593	0,067631994	26	-1,35E+01	-1
PL473217227	2015	0,724725194	13,19320907	0,054383888	30	3,71E+00	-2
PL473217227	2014	0,147483836	23,67758244	0,075375604	29	4,13E+00	-3
PL473217227	2013	0,491351519	16,98010886	0,058307984	33	4,14E+00	-4
PL251608135	2019	12,54589463	10,9331109	0,044542349	32	-2,72E+00	0
PL251608135	2018	15,71015545	11,1371076	0,047247503	32	-1,08E+00	-1
PL251608135	2017	21,53230789	13,01410513	0,043201457	34	5,47E+00	-2
PL251608135	2016	23,7292957	4,719910968	0,03110541	34	5,26E+00	-3
PL251608135	2015	22,32261907	5,094330844	0,035345652	37	5,56E+00	-4
PL152188112	2019	0,992420698	25,04013421	0,061217882	27	-2,00E+00	0
PL152188112	2018	0,984004414	3,064206917	0,028567533	30	-5,38E+00	-1
PL152188112	2017	1,21792865	22,4228634	0,091254286	30	7,72E-01	-2
PL152188112	2016	1,287965254	29,06575033	0,066064294	32	5,04E+00	-3
PL152188112	2015	1,177030944	11,14162386	0,063267115	31	6,24E+00	-4
PL193052659	2018	0,752405641	19,02112837	0,072530869	28	-1,26E+01	0
PL193052659	2017	0,968115556	21,9954947	0,058444386	33	-1,76E+01	-1
PL193052659	2016	1,909248459	3,061580785	0,022365454	33	5,42E+00	-2
PL193052659	2015	1,849720964	10,48387241	0,046227567	34	3,70E+00	-3
PL193052659	2014	1,548345433	8,87076056	0,03735334	33	4,59E+00	-4
PL011102309	2019	0,076328689	6,580302326	0,04375713	27	-1,39E+02	0
PL011102309	2018	1,508992604	4,133514151	0,025242502	32	-7,74E-01	-1
PL011102309	2017	1,597558327	12,21025952	0,057297552	31	3,75E+00	-2
PL011102309	2016	1,368548206	19,63221601	0,078179788	27	4,17E+00	-3
PL011102309	2015	0,878240732	27,13478398	0,085928265	27	4,85E+00	-4
PL120624590	2017	0,296278808	8,861973721	0,052803127	22	-1,12E+01	0
PL120624590	2016	0,557043838	11,8741271	0,053550679	30	-1,23E+01	-1
PL120624590	2015	1,732229777	8,448860496	0,039051091	31	4,73E+00	-2
PL120624590	2014	1,134310396	7,422644679	0,052621756	26	6,48E+00	-3
PL120624590	2013	1,834924681	9,086811989	0,05815321	25	4,61E+00	-4
PL320943343	2018	2,413087311	11,13253352	0,057544438	29	-3,95E+00	0
PL320943343	2017	3,138591353	8,309101323	0,052154892	33	-6,76E-01	-1
PL320943343	2016	3,578564018	7,880358735	0,039709768	35	2,68E+00	-2
PL320943343	2015	4,41474899	8,471480855	0,044054754	35	3,39E+00	-3
PL320943343	2014	4,438136205	30,33106021	0,072477697	35	3,12E+00	-4
PL320085550	2017	0,539145996	8,255779392	0,04892429	32	2,32E+00	0
PL320085550	2016	0,552276959	9,662252255	0,047766236	32	5,06E+00	-1
PL320085550	2015	0,535891664	9,072239146	0,048679275	31	-2,72E+01	-2
PL320085550	2014	2,380407904	12,98925735	0,051428225	31	4,49E+00	-3
PL320085550	2013	2,229257747	14,95909625	0,04886204	30	2,98E+00	-4
PL160105479	2017	0,491243198	9,170902377	0,049299722	25	-3,93E+01	0
PL160105479	2016	0,550234011	19,60468592	0,094237343	25	-3,07E+01	-1
PL160105479	2015	2,248814272	12,62995509	0,059092621	26	1,83E+00	-2
PL160105479	2014	3,769527158	12,24791203	0,055137981	28	1,52E+00	-3
PL160105479	2013	5,037015102	13,30692968	0,068235259	26	1,40E+00	-4
PL008017371	2017	10,16090209	12,46096552	0,058847606	31	-6,67E-01	0
PL008017371	2016	10,26785695	20,34323126	0,079237343	32	2,10E+00	-1
PL008017371	2015	14,34805194	16,15931795	0,055628828	34	2,10E+00	-2
PL008017371	2014	14,01401745	18,36508834	0,065919706	34	1,78E+00	-3
PL008017371	2013	14,2898792	7,552278037	0,045496398	33	-5,67E+00	-4
PL472192293	2018	0,726059235	11,16910486	0,045960507	31	-1,47E+01	0
PL472192293	2017	0,753990047	16,45235592	0,048916098	33	-2,09E+01	-1
PL472192293	2016	2,979299254	6,129431229	0,036450874	34	4,53E+00	-2
PL472192293	2015	2,568795279	4,865385185	0,035107381	35	5,13E+00	-3
PL472192293	2014	2,31089323	5,981855185	0,031004909	34	4,51E+00	-4
PL812744522	2017	0,621778324	3,933900022	0,03437254	31	1,37E+00	0
PL812744522	2016	0,769964424	9,631822529	0,043393852	33	5,60E+00	-1
PL812744522	2015	0,790416659	12,31728119	0,045370242	31	4,00E+00	-2
PL812744522	2014	0,77053259	8,277897268	0,036808149	30	4,06E+00	-3
PL812744522	2013	0,757369857	10,71184455	0,054880559	32	4,15E+00	-4
PL276555860	2019	1,199624264	19,96837214	0,067311829	24	-5,18E+01	0
PL276555860	2018	1,934558252	7,454206164	0,039990944	31	-2,21E+01	-1
PL276555860	2017	3,035360822	7,258390335	0,041798467	33	-1,66E+01	-2
PL276555860	2016	8,315479585	20,50697176	0,065050196	35	5,45E+00	-3
PL276555860	2015	8,072986593	28,86417926	0,074514996	32	5,20E+00	-4
PL000074530	2020	0,315052478	17,78817395	0,082509058	26	2,43E+00	0
PL000074530	2019	0,355105658	14,98749102	0,07063428	30	-1,18E+01	-1
PL000074530	2018	0,289672687	11,31087805	0,055847734	31	-3,05E+01	-2
PL000074530	2017	0,366935436	10,85584262	0,057415834	32	-6,75E+00	-3
PL000074530	2016	0,339356372	7,25132335	0,044555854	29	6,24E-01	-4
PL011569935	2020	0,167608785	21,24703819	0,065274198	29	-9,19E+01	0
PL011569935	2019	0,762012208	5,537841248	0,034969911	24	1,31E+00	-1
PL011569935	2018	0,723600979	7,929853417	0,053981227	24	-3,18E+00	-2
PL011569935	2017	0,994462095	47,34886336	0,075144722	25	5,34E+00	-3
PL011569935	2016	0,624234129	30,29021119	0,074196673	26	5,87E+00	-4
PL110200024	2020	0,540889316	15,40495411	0,060383605	30	-5,18E+01	0
PL110200024	2019	0,563246797	11,53703545	0,05193819	31	-4,30E+01	-1
PL110200024	2018	0,659487377	11,21507653	0,052592972	30	-2,95E+01	-2
PL110200024	2017	0,819137853	12,7311059	0,062726968	31	-1,99E+01	-3
PL110200024	2016	0,573841411	23,24349425	0,079473493	31	-2,62E+01	-4
PL870263243	2017	1,039251212	13,64752936	0,060626107	24	-9,17E+00	0
PL870263243	2016	0,994915705	16,48654082	0,065916856	26	-9,23E+00	-1
PL870263243	2015	0,835388236	8,345126675	0,049999359	28	-7,55E+00	-2
PL870263243	2014	0,710881484	9,331925124	0,048197425	28	-7,34E+00	-3
PL870263243	2013	0,733055058	10,17822086	0,042005495	29	3,11E-01	-4
PL000603684	2020	1,575479218	24,80162098	0,074109784	29	-5,03E+00	0
PL000603684	2019	1,720914682	11,04664114	0,050821353	33	-1,07E+01	-1
PL000603684	2018	2,623082587	13,36278678	0,046464882	32	-1,24E+00	-2
PL000603684	2017	3,012606993	13,5026816	0,05026426	33	4,06E+00	-3
PL000603684	2016	2,61837843	11,15104684	0,049008585	34	5,47E+00	-4
PL890261234	2017	0,184665288	17,10425362	0,051467557	27	-5,65E+01	0
PL890261234	2016	0,209742667	15,29691798	0,053902109	28	-3,38E+01	-1
PL890261234	2015	0,217794284	5,78002352	0,044257699	28	-5,41E+01	-2
PL890261234	2014	0,472277061	9,077740728	0,041516882	30	-2,74E+01	-3
PL890261234	2013	0,481962636	15,66869931	0,063585917	29	-1,22E+01	-4
PL430585565	2020	5,078351053	6,607494315	0,049460525	28	-1,94E+01	0
PL430585565	2019	5,218529622	33,28652565	0,079740512	28	-2,20E+01	-1
PL430585565	2018	5,067529812	15,14242323	0,071804004	28	-2,25E+01	-2
PL430585565	2017	5,282002068	24,63897962	0,077508689	28	-2,12E+01	-3
PL430585565	2016	4,441596076	10,73270312	0,059403849	28	-2,76E+01	-4
PL210229875	2017	2,826025593	18,86986612	0,068596909	29	-3,01E+01	0
PL210229875	2016	2,948201044	20,26132465	0,070105827	32	-3,14E+01	-1
PL210229875	2015	4,324805837	8,82400775	0,046402628	32	-1,27E+01	-2
PL210229875	2014	5,02807155	14,37376286	0,04763655	32	-1,36E+01	-3
PL210229875	2013	4,758237514	14,26376525	0,052291293	33	-1,55E+01	-4
PL931960535	2017	2,414780068	9,709880794	0,041171288	30	-1,52E+01	0
PL931960535	2016	2,400236976	7,915769718	0,049440531	26	-1,11E+01	-1
PL931960535	2015	5,864199379	9,518486068	0,052079379	33	-9,12E-01	-2
PL931960535	2014	5,295562138	10,39318203	0,046136441	33	-5,20E-01	-3
PL931960535	2013	3,728349323	9,308286846	0,048600744	35	-2,75E+00	-4
PL341290991	2020	0,425852076	18,9449653	0,080639721	25	-1,32E+02	0
PL341290991	2019	0,909914301	13,76219897	0,047584585	26	-7,94E+01	-1
PL341290991	2018	3,200569597	13,95859384	0,068301525	27	-1,49E+01	-2
PL341290991	2017	3,547441737	24,97400904	0,066427616	27	-1,44E+01	-3
PL341290991	2016	3,444637423	25,97381984	0,072006948	28	-1,49E+01	-4
PL145986477	2020	0,215799107	17,75682114	0,09636511	23	-1,04E+02	0
PL145986477	2019	1,588248146	19,33234197	0,065442607	29	-1,28E+00	-1
PL145986477	2018	1,557077806	14,43656835	0,058959047	28	6,94E+00	-2
PL145986477	2017	1,583187488	9,073856835	0,041480634	31	6,86E+00	-3
PL145986477	2016	1,132247213	11,77511166	0,063016193	31	6,57E+00	-4
PL240685911	2018	2,106921632	14,55108031	0,072656221	27	-7,82E+00	0
PL240685911	2017	3,201583533	8,704519267	0,053708891	32	-1,31E+01	-1
PL240685911	2016	3,901349811	8,345151851	0,034565958	32	-3,99E+00	-2
PL240685911	2015	4,23957175	11,76357262	0,044173401	30	-4,04E+00	-3
PL240685911	2014	4,540529441	5,503990418	0,034745393	33	2,17E+00	-4
PL071011161	2018	5,22711693	22,73299612	0,08509533	29	-1,62E+01	0
PL071011161	2017	9,945818522	14,62314299	0,059676978	31	-8,59E+00	-1
PL071011161	2016	10,07650081	10,28109616	0,048855209	33	-2,75E+00	-2
PL071011161	2015	13,0167991	19,39192316	0,06197998	34	-3,15E+00	-3
PL071011161	2014	19,81849276	8,418244616	0,039484778	34	4,89E+00	-4
PL932002925	2017	0,18418626	10,70813292	0,065580711	25	-4,72E+01	0
PL932002925	2016	0,122576884	9,631402553	0,048036622	28	-8,04E+01	-1
PL932002925	2015	0,508579084	11,96401845	0,060049934	29	-2,26E+01	-2
PL932002925	2014	0,950894989	3,833118564	0,033045436	32	1,11E+00	-3
PL932002925	2013	0,747980974	5,01851037	0,034565958	32	4,86E+00	-4
PL432531102	2018	0,658558195	8,462121343	0,056922754	22	-2,37E+00	0
PL432531102	2017	0,644427428	8,502179808	0,054141628	26	-5,56E+00	-1
PL432531102	2016	0,751577892	9,399934464	0,041516882	30	2,88E-01	-2
PL432531102	2015	0,911910551	1,225497338	0,014316982	31	4,59E-01	-3
PL432531102	2014	1,197249358	10,55123675	0,054411116	32	4,35E+00	-4
PL004630360	2019	0,419094995	14,82168156	0,059717035	27	-2,91E+01	0
PL004630360	2018	1,090395826	19,30831298	0,064333051	32	-2,34E-01	-1
PL004630360	2017	1,706537194	16,40011233	0,050628958	34	3,23E+00	-2
PL004630360	2016	1,715395387	16,93382683	0,057287452	34	3,87E+00	-3
PL004630360	2015	1,671482831	11,70727836	0,043201457	34	4,75E+00	-4
PL021064446	2017	0,183707232	19,52475083	0,060049934	29	-2,38E+01	0
PL021064446	2016	0,052435667	18,1267777	0,058428577	29	-7,43E+01	-1
PL021064446	2015	0,357888985	12,97072595	0,066925737	31	-1,99E+01	-2
PL021064446	2014	1,021583897	10,91605331	0,041480583	34	3,26E+00	-3
PL021064446	2013	0,81707352	9,272037457	0,037456562	34	5,89E+00	-4
PL830374726	2017	0,036647591	12,35370122	0,069591489	23	-1,27E+02	0
PL830374726	2016	0,167067752	9,153898308	0,045500805	26	-1,35E+01	-1
PL830374726	2015	0,29007844	6,024452959	0,044776002	27	-5,87E+00	-2
PL830374726	2014	0,287922266	10,49685735	0,057063298	26	-2,30E+00	-3
PL830374726	2013	0,396499731	25,88039146	0,078905406	26	-1,67E+00	-4
PL210242628	2017	0,182030634	6,210747096	0,044843736	25	-5,27E+01	0
PL210242628	2016	0,231080125	11,09219701	0,052790534	27	-3,92E+01	-1
PL210242628	2015	0,234511466	9,88352321	0,053732625	25	-3,94E+01	-2
PL210242628	2014	0,263733038	6,67738832	0,044206044	27	-3,55E+01	-3
PL210242628	2013	0,258073899	24,12360506	0,082888521	27	-3,90E+01	-4
PL004779865	2017	0,939373877	17,21278725	0,070917624	30	-1,06E+01	0
PL004779865	2016	0,872111827	10,10536331	0,052809559	27	-1,08E+01	-1
PL004779865	2015	0,940635851	29,39832658	0,065461325	29	-9,98E+00	-2
PL004779865	2014	2,368900407	10,87905926	0,062347624	28	-6,30E+00	-3
PL004779865	2013	1,049388177	7,698109484	0,045450542	31	-8,56E+00	-4
PL632051695	2017	0,034969043	22,8595182	0,090188641	19	-1,27E+01	0
PL632051695	2016	0,036092082	34,54188088	0,078570893	22	-1,34E+01	-1
PL632051695	2015	0,051093362	28,33432678	0,070473462	24	-5,52E+00	-2
PL632051695	2014	0,061999574	8,586216481	0,051049551	27	-5,79E+00	-3
PL632051695	2013	0,063796253	12,49637616	0,05597313	28	-3,82E+00	-4
PL231188832	2017	0,154965553	12,10275684	0,068240995	20	-6,89E+01	0
PL231188832	2016	0,153448099	10,855703	0,064882756	23	-6,54E+01	-1
PL231188832	2015	0,402389655	27,08091597	0,062075678	25	-4,35E+01	-2
PL231188832	2014	0,405490943	13,31620157	0,060939286	32	-4,25E+00	-3
PL231188832	2013	0,636036606	18,10123826	0,069795805	29	1,45E+00	-4
PL004022027	2017	2,56184166	10,01450574	0,045194008	27	-3,03E+01	0
PL004022027	2016	5,573616295	18,03489824	0,08217528	28	-6,73E+00	-1
PL004022027	2015	6,409038267	14,73811157	0,067584166	32	-2,75E+01	-2
PL004022027	2014	7,025913898	7,964068249	0,039117777	32	-1,89E+01	-3
PL004022027	2013	6,580643685	12,64471284	0,058935706	32	-2,04E+01	-4
PL146101140	2017	0,037364183	13,12312338	0,069742533	22	-4,53E+01	0
PL146101140	2016	0,081717922	4,074905359	0,030753975	30	-9,68E+01	-1
PL146101140	2015	0,668922767	16,69839326	0,046996574	30	3,99E+00	-2
PL146101140	2014	0,883259089	17,1656387	0,074993923	29	5,64E+00	-3
PL146101140	2013	0,583314419	15,10303053	0,079067806	23	3,37E+00	-4
PL341184622	2017	0,06658489	26,58810758	0,110882223	15	-1,40E+02	0
PL341184622	2016	0,092613645	10,87796829	0,062415709	20	-9,27E+01	-1
PL341184622	2015	0,11631392	8,660684546	0,062871544	21	-9,30E+01	-2
PL341184622	2014	0,147718683	23,57804901	0,067270987	30	-7,64E+01	-3
PL341184622	2013	0,58355516	14,48155379	0,049607833	33	-1,28E-01	-4
PL331388462	2017	0,183467718	11,94850603	0,064289367	22	-1,62E+01	0
PL331388462	2016	0,321650822	14,26456023	0,077547934	23	3,00E+00	-1
PL331388462	2015	0,148571019	23,67705175	0,078769277	23	-2,16E+01	-2
PL331388462	2014	0,125877924	19,44523372	0,073082018	28	-6,61E+01	-3
PL331388462	2013	0,890740137	9,074242612	0,036669395	28	-2,58E+00	-4
PL072745095	2017	0,19017411	12,96544771	0,071097876	24	-9,08E+01	0
PL072745095	2016	0,334816488	21,16732385	0,068375555	31	-4,80E+01	-1
PL072745095	2015	1,651940209	13,65372551	0,065106394	31	-5,58E+00	-2
PL072745095	2014	1,332756004	7,870831537	0,041510816	31	-7,24E+00	-3
PL072745095	2013	3,062460886	14,69524137	0,05342618	30	5,06E+00	-4
PL231196375	2017	0,425616364	13,97898507	0,064678602	26	-1,82E+01	0
PL231196375	2016	0,461252273	10,41015118	0,059685912	28	-1,47E+01	-1
PL231196375	2015	0,628978815	11,2850829	0,060733874	29	-1,27E+01	-2
PL231196375	2014	0,969682738	14,72783896	0,056961847	26	-1,82E+00	-3
PL231196375	2013	1,200332519	9,430717121	0,042050963	31	1,99E+00	-4
PL121182332	2017	0,066105862	12,72325373	0,052417782	25	-4,35E+01	0
PL121182332	2016	0,075816072	14,96085003	0,062362538	28	-2,90E+01	-1
PL121182332	2015	0,307501983	10,30868291	0,049668331	29	-3,17E+00	-2
PL121182332	2014	0,247293757	6,827635844	0,04952861	30	-2,85E-02	-3
PL121182332	2013	0,214981336	7,352079279	0,04965376	27	4,46E+00	-4
PL930500004	2017	0,265860531	8,342208788	0,051924676	26	-1,06E+01	0
PL930500004	2016	1,135198138	26,08245212	0,078096794	27	-2,46E+00	-1
PL930500004	2015	1,030579004	18,93742386	0,055582784	28	-2,72E+00	-2
PL930500004	2014	0,948076826	9,971552314	0,056366217	26	-4,01E+00	-3
PL930500004	2013	1,045054847	6,443278049	0,044242785	28	8,32E-01	-4
PL391003656	2017	0,159755833	26,09520426	0,124843736	19	-5,30E+01	0
PL391003656	2016	0,167748735	19,82070324	0,097183518	19	-4,63E+01	-1
PL391003656	2015	0,461959334	34,54544741	0,117366945	20	-1,72E+01	-2
PL391003656	2014	0,515723733	40,83575386	0,116088931	21	-1,28E+01	-3
PL391003656	2013	0,521925572	28,62682482	0,075858557	22	-1,22E+01	-4
PL770530204	2017	0,176042784	4,498170673	0,035851507	19	-3,55E+01	0
PL770530204	2016	0,333454522	14,72455872	0,077979438	20	-1,66E+01	-1
PL770530204	2015	1,027047205	5,92885264	0,032015121	25	-3,91E+00	-2
PL770530204	2014	1,201711449	5,841775157	0,038673615	25	-2,80E+00	-3
PL770530204	2013	0,620388468	4,399735988	0,029995987	28	-1,07E+01	-4
PL220040176	2017	0,033292445	18,33615853	0,087050272	25	-1,06E+02	0
PL220040176	2016	0,144822318	11,87457637	0,058375305	22	-1,98E+01	-1
PL220040176	2015	0,125025691	19,83848522	0,084283248	24	-3,09E+01	-2
PL220040176	2014	0,166976127	14,96554132	0,063627977	26	-2,08E+01	-3
PL220040176	2013	0,638444011	7,304741847	0,044506694	34	-1,84E+00	-4
PL932963168	2017	0,118080398	14,69908648	0,05348843	21	-4,91E+01	0
PL932963168	2016	0,195215037	16,25312291	0,081062096	25	-2,52E+01	-1
PL932963168	2015	0,315742848	16,25868215	0,077901775	26	-1,41E+01	-2
PL932963168	2014	0,340527966	15,1730445	0,071146512	25	-2,17E+01	-3
PL932963168	2013	0,620388468	7,368976699	0,041401553	29	-5,10E+00	-4
PL300360120	2017	3,440139469	9,22209378	0,065690226	22	-3,04E+01	0
PL300360120	2016	2,809961559	5,924601874	0,046671729	24	-2,88E+01	-1
PL300360120	2015	2,91279252	9,390983484	0,046025253	24	-2,88E+01	-2
PL300360120	2014	2,900828575	15,16357828	0,074092256	23	-2,90E+01	-3
PL300360120	2013	3,020090544	11,02113669	0,052527941	26	-2,82E+01	-4
PL221052827	2017	0,209095715	18,8561808	0,063043889	25	-4,24E+00	0
PL221052827	2016	0,234258044	17,21678452	0,056331697	30	-4,45E+00	-1
PL221052827	2015	0,983488348	14,95541755	0,04892429	28	2,81E+00	-2
PL221052827	2014	1,034030782	20,08047958	0,075326668	25	4,57E+00	-3
PL221052827	2013	0,540462596	15,41570795	0,073270704	25	3,78E+00	-4
PL356373751	2017	0,657465908	11,91363726	0,072617749	24	-3,72E+01	0
PL356373751	2016	2,670360108	11,80582841	0,052763515	34	-1,70E+01	-1
PL356373751	2015	6,74526555	11,66942397	0,049215427	34	2,93E+00	-2
PL356373751	2014	7,065837866	12,52479885	0,040667468	34	5,32E+00	-3
PL356373751	2013	5,209144615	3,030887822	0,028324392	34	5,50E+00	-4
PL351212842	2017	1,2821184	10,25719135	0,060721108	23	1,49E+00	0
PL351212842	2016	1,233259645	17,29948666	0,064976391	25	1,74E+00	-1
PL351212842	2015	1,246725115	18,44754183	0,083010873	26	1,20E+00	-2
PL351212842	2014	1,270051889	12,40275745	0,058978668	29	1,78E+00	-3
PL351212842	2013	0,815147595	6,59842072	0,036659845	33	-7,97E-01	-4
PL141238436	2017	0,693914237	13,59535997	0,060833588	30	-3,00E+01	0
PL141238436	2016	0,817860207	22,6128777	0,077230524	30	-9,20E+01	-1
PL141238436	2015	7,323303351	30,32157131	0,085212413	30	4,27E+00	-2
PL141238436	2014	7,489501625	16,17520819	0,073687323	29	3,85E+00	-3
PL141238436	2013	8,102605616	9,744400167	0,052371877	30	2,46E+00	-4
PL930763637	2017	0,086943579	18,2680145	0,073607822	23	-2,54E+01	0
PL930763637	2016	0,09874249	30,37936602	0,109736257	23	-1,36E+01	-1
PL930763637	2015	0,127144771	11,34766792	0,050488372	31	-1,33E+01	-2
PL930763637	2014	0,362133878	12,83635683	0,054443989	29	2,09E-01	-3
PL930763637	2013	0,621832912	9,465514115	0,04706135	29	4,02E+00	-4
PL141582760	2017	0,097721709	38,83010365	0,102416615	21	-9,10E+01	0
PL141582760	2016	0,521859732	3,527311939	0,033798244	24	-2,37E+00	-1
PL141582760	2015	0,474438358	8,329099919	0,048349808	30	-1,08E+01	-2
PL141582760	2014	0,707358781	9,004502222	0,047398169	29	-1,52E+00	-3
PL141582760	2013	0,633147719	6,041650985	0,037878643	29	6,80E+00	-4
PL016384293	2017	0,010538616	21,19501827	0,083118059	20	-1,20E+02	0
PL016384293	2016	0,019521504	12,84249795	0,069613937	23	-6,10E+01	-1
PL016384293	2015	0,054204365	14,12066773	0,043219605	28	-5,08E+01	-2
PL016384293	2014	0,525587302	9,067633783	0,056133933	28	3,39E+00	-3
PL016384293	2013	0,298277575	12,73119034	0,05482567	29	3,93E+00	-4
PL930973458	2017	1,497920507	18,37148422	0,095444935	21	-8,34E+00	0
PL930973458	2016	1,417578959	14,12224291	0,077063886	22	-1,19E+00	-1
PL930973458	2015	1,477233875	18,91561934	0,083984976	24	-1,12E+01	-2
PL930973458	2014	2,587073152	27,86951047	0,090838653	28	-1,61E+00	-3
PL930973458	2013	2,375628018	13,0268213	0,071562146	28	-5,16E+00	-4
PL711659993	2017	3,158710528	10,34678019	0,049286108	32	-5,79E+00	0
PL711659993	2016	3,193581806	15,9306238	0,057826404	33	-4,27E+00	-1
PL711659993	2015	5,22965279	11,29364852	0,049737404	34	3,32E+00	-2
PL711659993	2014	5,3885615	22,33864026	0,066249092	35	4,00E+00	-3
PL711659993	2013	5,802329398	13,75802555	0,053550679	35	3,94E+00	-4
PL140585182	2017	0,896261358	20,99915489	0,078115819	27	-3,25E+01	0
PL140585182	2016	0,849866393	17,40101315	0,063777495	25	-3,22E+01	-1
PL140585182	2015	0,8758862	15,96343927	0,057730835	25	-3,25E+01	-2
PL140585182	2014	0,874569755	28,25109783	0,091056066	26	-6,62E+01	-3
PL140585182	2013	3,965478792	23,16258888	0,084472362	27	-3,39E+00	-4
PL243446302	2019	0,063286157	7,22990491	0,053358195	26	-3,25E+01	0
PL243446302	2018	0,111734212	16,27783887	0,078866048	26	-3,74E+01	-1
PL243446302	2017	0,491482712	12,31163596	0,069018693	26	7,15E+00	-2
PL243446302	2016	0,483270713	10,01317324	0,059969869	26	5,21E+00	-3
PL243446302	2015	0,318097381	38,5603725	0,087899205	27	6,79E+00	-4
PL240470168	2017	0,185623344	6,088890763	0,050745841	22	-3,20E+01	0
PL240470168	2016	0,197484979	19,44332496	0,08217528	24	-2,70E+01	-1
PL240470168	2015	0,199664381	58,46167712	0,099083878	23	-1,97E+01	-2
PL240470168	2014	1,099787906	10,7081196	0,065190247	24	1,27E+00	-3
PL240470168	2013	1,700109958	12,68593971	0,055152895	26	1,02E+00	-4
PL221115048	2017	0,046705228	10,90384328	0,063327366	21	-1,46E+01	0
PL221115048	2016	0,046760811	13,64197986	0,078262782	21	-2,52E+01	-1
PL221115048	2015	0,061924213	11,77176809	0,063526526	26	-3,22E+01	-2
PL221115048	2014	0,285573797	12,5026954	0,069120143	26	8,54E-01	-3
PL221115048	2013	0,361110866	13,56157669	0,069982931	29	6,49E+00	-4
PL260410742	2017	1,091704776	23,41571547	0,085547647	21	-4,16E+01	0
PL260410742	2016	1,082081489	21,52723345	0,090412585	23	-4,37E+01	-1
PL260410742	2015	1,410836051	16,14222626	0,056451393	25	-3,16E+01	-2
PL260410742	2014	1,495504887	5,716645535	0,038580242	28	-2,93E+01	-3
PL260410742	2013	1,873202433	15,75161581	0,054443989	29	-2,19E+01	-4
PL932818816	2017	0,411485038	14,74015922	0,061300876	27	-1,87E+01	0
PL932818816	2016	0,837154716	16,09685225	0,05838067	28	-6,62E+00	-1
PL932818816	2015	2,203607243	23,71941135	0,083866973	30	2,22E+00	-2
PL932818816	2014	3,130273969	9,847656257	0,052309628	30	3,76E+00	-3
PL932818816	2013	3,766386334	11,54487044	0,051486794	32	5,13E+00	-4
PL330047285	2017	0,267058101	9,422823898	0,053732625	25	-3,22E+01	0
PL330047285	2016	0,227902206	13,4101254	0,063719011	25	-4,54E+01	-1
PL330047285	2015	0,482914676	41,75369519	0,077312868	30	-2,90E+01	-2
PL330047285	2014	1,382073847	5,840147843	0,02800327	31	5,11E+00	-3
PL330047285	2013	1,510647124	6,921220798	0,047443032	29	4,16E+00	-4
PL022136662	2017	0,167659794	14,32954904	0,05754889	25	-6,75E+00	0
PL022136662	2016	0,171023156	26,36288552	0,079853455	25	-2,73E+01	-1
PL022136662	2015	0,352473559	17,39659956	0,065642807	29	-1,40E+01	-2
PL022136662	2014	0,320331135	5,151732137	0,037878643	29	2,51E+00	-3
PL022136662	2013	0,207518378	26,26705605	0,082944287	28	-4,35E+00	-4
PL340805938	2017	0,210342348	12,44084765	0,069354767	26	-2,38E+01	0
PL340805938	2016	0,332319551	13,07109882	0,071521294	27	-2,61E+01	-1
PL340805938	2015	0,844806367	5,861024339	0,037381346	28	2,80E+00	-2
PL340805938	2014	0,983303857	7,217056614	0,046048607	32	3,54E+00	-3
PL340805938	2013	1,021703011	12,58181247	0,068698393	29	2,39E+00	-4
PL610058131	2019	8,792556736	24,57149995	0,065321226	30	1,83E+00	0
PL610058131	2018	10,52369026	4,545028741	0,035387196	33	-1,12E+01	-1
PL610058131	2017	15,91283061	10,16789286	0,052402114	33	-3,90E+00	-2
PL610058131	2016	23,166804	5,880849358	0,033534993	35	9,69E-01	-3
PL610058131	2015	25,72939257	6,82851605	0,04284417	35	2,42E+00	-4
PL190308130	2017	0,099158793	22,05249226	0,096754072	18	-2,19E+00	0
PL190308130	2016	0,080355957	30,91233214	0,103308177	16	-4,18E+00	-1
PL190308130	2015	0,084527727	34,70355668	0,088459651	18	-4,28E+00	-2
PL190308130	2014	0,092529668	44,46398433	0,11742271	18	-3,67E+00	-3
PL190308130	2013	0,094851788	66,59332434	0,139907532	15	-2,97E+00	-4
PL430413605	2018	0,049014384	39,71049038	0,10528965	23	-8,02E+00	0
PL430413605	2017	0,05341162	15,18962797	0,079843543	22	-1,01E+01	-1
PL430413605	2016	0,114632086	23,03351811	0,102035528	22	7,67E-01	-2
PL430413605	2015	0,14645194	15,79409048	0,082799694	24	2,78E+00	-3
PL430413605	2014	0,176839695	13,544156	0,06996836	27	2,23E+00	-4
PL330004092	2017	0,044300816	20,12589689	0,075567097	25	-3,54E+01	0
PL330004092	2016	0,124165843	13,35874291	0,049717297	28	-2,46E+00	-1
PL330004092	2015	0,141271968	8,226618203	0,049499921	29	4,43E+00	-2
PL330004092	2014	0,109203796	4,506853844	0,033399478	28	7,53E-01	-3
PL330004092	2013	0,114592515	14,57022181	0,072870109	29	7,08E-02	-4
PL301936214	2017	0,064429264	46,09352278	0,088739224	22	-1,19E+02	0
PL301936214	2016	0,608117539	14,27109934	0,056657853	28	-5,76E-01	-1
PL301936214	2015	2,268827801	12,84190602	0,053681663	32	3,94E+00	-2
PL301936214	2014	1,162492021	5,215472255	0,02822194	30	5,42E+00	-3
PL301936214	2013	2,229739228	7,863984587	0,049870051	31	5,05E+00	-4
PL004808466	2017	1,178648355	9,462884909	0,061631487	22	-1,78E+01	0
PL004808466	2016	1,121578485	9,599791352	0,05870831	23	-1,78E+01	-1
PL004808466	2015	1,525501798	8,603743238	0,058307984	22	-1,46E+01	-2
PL004808466	2014	1,737397166	12,11372993	0,052703213	28	-1,76E+01	-3
PL004808466	2013	2,124535596	13,55568087	0,065274198	29	-9,27E+00	-4
PL020945883	2017	0,36957009	19,71222906	0,080862948	31	-1,75E+01	0
PL020945883	2016	0,6253691	20,70756834	0,061749139	30	-5,16E+00	-1
PL020945883	2015	0,749447789	16,55059231	0,073724671	31	-6,82E+00	-2
PL020945883	2014	1,241165723	7,148745291	0,045990689	31	-7,94E+00	-3
PL020945883	2013	1,464184192	14,96596545	0,066925737	31	-6,10E+00	-4
PL010202747	2017	0,283345053	26,50348217	0,103308177	26	-6,54E+01	0
PL010202747	2016	0,754982805	11,77502974	0,062155914	27	-1,43E+01	-1
PL010202747	2015	0,753450494	14,39267493	0,05933209	27	-1,49E+01	-2
PL010202747	2014	2,197931884	5,076869443	0,033877347	32	1,44E-01	-3
PL010202747	2013	2,365998395	20,48446084	0,069274566	32	5,55E-01	-4
PL431212903	2017	1,15493647	6,446987912	0,050084939	21	-2,67E+00	0
PL431212903	2016	1,103645941	5,38512259	0,040228888	25	-2,94E+00	-1
PL431212903	2015	1,169731892	4,914531654	0,038900591	23	-2,55E+00	-2
PL431212903	2014	2,18618954	7,333360773	0,034695461	33	-8,73E-01	-3
PL431212903	2013	4,068515759	7,970209541	0,03882328	33	1,34E+00	-4
PL570004054	2017	0,044789117	23,10656986	0,086884013	20	-7,60E+00	0
PL570004054	2016	0,350025101	15,32053399	0,08335338	22	-2,70E+00	-1
PL570004054	2015	0,7000026	19,26045849	0,056860798	28	3,41E+00	-2
PL570004054	2014	0,758537436	4,225277176	0,033131674	30	3,71E+00	-3
PL570004054	2013	0,967777121	10,8350163	0,050654882	32	4,34E+00	-4
PL052130280	2017	4,570885025	21,33392386	0,067062193	30	-4,82E+01	0
PL052130280	2016	5,88573336	14,40213587	0,062477959	30	-3,43E+01	-1
PL052130280	2015	8,435113737	11,70041751	0,057907339	32	-2,33E+01	-2
PL052130280	2014	11,87691091	5,387684664	0,032875557	32	-1,54E+01	-3
PL052130280	2013	16,52997027	8,101931177	0,046001799	33	-1,20E+01	-4
PL932701310	2017	0,458908809	9,391249858	0,040557448	26	-7,53E+00	0
PL932701310	2016	0,467154123	18,60542141	0,077761781	27	-3,74E+00	-1
PL932701310	2015	0,369661649	8,879853598	0,05047139	28	2,80E-01	-2
PL932701310	2014	0,3191569	6,759164573	0,039422528	30	-6,82E+00	-3
PL932701310	2013	0,803832788	7,124404431	0,037557062	30	1,78E+00	-4
PL932990739	2017	0,636388677	36,04178604	0,085494999	25	-2,98E+01	0
PL932990739	2016	1,426658728	17,23939048	0,061403388	26	-4,98E+00	-1
PL932990739	2015	1,430849579	7,080744683	0,04325613	27	-5,82E+00	-2
PL932990739	2014	1,409316085	36,23356063	0,073077166	26	-6,21E+00	-3
PL932990739	2013	1,4256657	19,97997588	0,057143498	24	-6,40E+00	-4
PL530516035	2017	0,355438764	17,32944285	0,082274434	26	-6,61E+01	0
PL530516035	2016	0,735007313	15,20141955	0,078168967	26	-2,24E+01	-1
PL530516035	2015	0,474202905	22,16929479	0,08892429	25	-5,40E+01	-2
PL530516035	2014	0,502807155	7,915780819	0,04150833	25	-4,94E+01	-3
PL530516035	2013	0,528425568	10,42309478	0,065610306	26	-4,75E+01	-4
PL003681584	2017	2,348434693	8,814384915	0,052693612	25	-5,93E+00	0
PL003681584	2016	2,427476283	11,16412462	0,046828177	33	-1,73E+01	-1
PL003681584	2015	4,859755688	10,97702353	0,046829936	33	2,80E+00	-2
PL003681584	2014	8,124762416	13,75345476	0,057616249	33	5,08E+00	-3
PL003681584	2013	5,914273767	13,64020354	0,060456229	32	5,81E+00	-4
PL550745518	2017	1,450496736	14,57108863	0,050429248	28	-1,83E+01	0
PL550745518	2016	2,083580027	10,8039643	0,043570835	31	-1,36E+01	-1
PL550745518	2015	2,721564602	13,80966202	0,047600895	30	-7,69E+00	-2
PL550745518	2014	3,520589472	9,323158059	0,046618022	33	-6,90E+00	-3
PL550745518	2013	8,755975543	9,515464338	0,036215333	33	6,83E+00	-4
PL870511362	2017	0,665609384	6,196741328	0,044062046	23	-3,58E+01	0
PL870511362	2016	0,593816903	7,319484248	0,048053832	26	-3,77E+01	-1
PL870511362	2015	0,617829405	21,22390113	0,067560811	24	-3,81E+01	-2
PL870511362	2014	2,138280778	8,310856682	0,048695402	30	-2,09E+01	-3
PL870511362	2013	4,50642287	17,6292833	0,075051875	34	5,55E+00	-4
PL310142065	2017	1,886651716	10,99854937	0,05754889	25	-4,81E+00	0
PL310142065	2016	1,809824987	8,287243515	0,038630391	27	-4,53E+00	-1
PL310142065	2015	1,966034884	12,83073557	0,071562146	28	-3,18E+00	-2
PL310142065	2014	2,230105905	6,520651751	0,043525368	29	-4,74E+00	-3
PL310142065	2013	2,033535658	21,03804093	0,080467377	28	-8,11E+00	-4
PL430936243	2017	0,818898339	19,79324776	0,069253316	26	-1,88E+00	0
PL430936243	2016	0,621737193	21,35950865	0,059414201	29	-1,53E+01	-1
PL430936243	2015	0,790652112	8,502834405	0,054237343	30	-6,69E+00	-2
PL430936243	2014	1,083348625	7,052581983	0,044142075	27	-6,85E+00	-3
PL430936243	2013	1,063591871	4,978225246	0,034153571	28	-1,47E+01	-4
PL770960465	2017	1,117811801	30,17222105	0,116854712	20	-1,93E+01	0
PL770960465	2016	1,057566112	3,831329373	0,031539192	21	-2,87E+01	-1
PL770960465	2015	1,092267763	15,01135034	0,051130826	20	-3,81E+01	-2
PL770960465	2014	2,087319007	18,06708785	0,078235554	24	-1,04E+01	-3
PL770960465	2013	3,545627225	11,23493964	0,052179293	28	-3,28E+00	-4
PL001298148	2017	1,243232408	9,804429156	0,048514298	29	-3,00E+01	0
PL001298148	2016	3,467790834	5,709541621	0,025971489	33	-1,07E+01	-1
PL001298148	2015	5,07025092	9,277756719	0,047274449	33	4,82E+00	-2
PL001298148	2014	6,413433253	9,891357679	0,048486607	34	4,67E+00	-3
PL001298148	2013	3,937793626	19,2938591	0,060582654	34	6,42E-01	-4
PL000617315	2017	0,534834744	12,21278344	0,047598368	29	5,48E+00	0
PL000617315	2016	0,664185114	18,30138527	0,054870833	28	-8,64E+00	-1
PL000617315	2015	0,706124385	33,88433353	0,074965637	28	4,51E-01	-2
PL000617315	2014	0,717457197	13,18137342	0,064791688	27	-2,61E+01	-3
PL000617315	2013	0,836332766	5,820482359	0,039566924	29	-2,15E+01	-4
PL810482199	2017	2,6806406	7,604144027	0,047388212	34	-2,44E+00	0
PL810482199	2016	2,555501028	21,12838372	0,058470143	34	-1,12E+00	-1
PL810482199	2015	2,662976591	16,94801964	0,069220751	35	-2,56E+00	-2
PL810482199	2014	3,136145141	6,716648732	0,043571035	35	1,77E+00	-3
PL810482199	2013	3,473645792	12,88962631	0,052098893	35	3,36E+00	-4
PL431833574	2017	0,528128353	13,47889604	0,071732498	22	5,82E+00	0
PL431833574	2016	0,20020891	16,45195715	0,070357397	21	-2,58E+01	-1
PL431833574	2015	0,149748286	10,64275637	0,063177365	23	-4,10E+01	-2
PL431833574	2014	0,13304434	13,55928884	0,065522227	25	-5,27E+01	-3
PL431833574	2013	0,201981344	4,158940851	0,032197066	25	-2,71E+01	-4
PL020597614	2017	0,440705745	7,446538624	0,033051274	28	-7,61E+00	0
PL020597614	2016	0,71230789	3,570795322	0,028654948	33	1,65E+00	-1
PL020597614	2015	0,641374733	11,5565965	0,051573977	33	3,89E+00	-2
PL020597614	2014	0,521360058	6,559144559	0,039806388	32	5,19E+00	-3
PL020597614	2013	0,370259008	21,842941	0,066016065	31	6,15E+00	-4
PL004187780	2017	0,017484521	19,06128164	0,069912595	24	-1,23E+02	0
PL004187780	2016	0,076043067	11,23070605	0,05442603	28	-1,41E+01	-1
PL004187780	2015	0,084763181	20,5138575	0,086347333	26	-1,39E+01	-2
PL004187780	2014	0,246119523	2,718560755	0,017777314	29	7,56E-01	-3
PL004187780	2013	0,241222059	12,45015147	0,058033823	29	1,07E+00	-4
PL302234891	2018	0,46830805	14,27193171	0,075043013	27	-2,71E+01	0
PL302234891	2017	0,711356557	9,490642866	0,037986951	32	-8,18E+00	-1
PL302234891	2016	0,742725117	10,33181434	0,058817424	31	-6,99E+00	-2
PL302234891	2015	0,775347649	24,67723411	0,078802929	31	-1,14E+00	-3
PL302234891	2014	0,804585387	35,57132454	0,080073791	30	-3,85E+00	-4
PL632403941	2017	0,047663284	20,36603765	0,070254044	25	4,92E-01	0
PL632403941	2016	0,059926476	19,47332248	0,067717221	25	2,25E+00	-1
PL632403941	2015	0,136091996	31,67124273	0,113782937	25	4,10E+00	-2
PL632403941	2014	0,148188377	15,0982406	0,067249592	27	1,34E+00	-3
PL632403941	2013	0,190425797	11,79999425	0,043693161	27	4,42E+00	-4
PL022338650	2019	0,015704343	16,65260316	0,085234462	21	-1,07E+02	0
PL022338650	2018	0,087807759	9,516739582	0,056195316	27	-6,80E+00	-1
PL022338650	2017	0,113529632	7,730372147	0,042010961	28	4,49E+00	-2
PL022338650	2016	0,080355957	9,085314191	0,039398515	29	4,74E+00	-3
PL022338650	2015	0,047797016	7,707835496	0,051770083	29	3,54E+00	-4
PL008418118	2017	0,328613197	38,13268697	0,083346947	28	-9,90E+01	0
PL008418118	2016	1,05529617	11,39023498	0,061582501	30	-2,11E+01	-1
PL008418118	2015	1,519144559	10,76867023	0,046737218	32	-1,23E+01	-2
PL008418118	2014	2,41375616	10,67251294	0,049013772	32	-7,14E+00	-3
PL008418118	2013	3,359534759	5,345477143	0,031887382	32	-1,58E+00	-4
PL121523862	2017	0,484297292	14,40749029	0,084449245	21	-7,15E+01	0
PL121523862	2016	0,678031762	13,25836778	0,063670375	24	-4,07E+01	-1
PL121523862	2015	0,780056715	3,307029187	0,021943559	26	-2,02E+01	-2
PL121523862	2014	0,884433323	11,50473905	0,053507455	27	-1,71E+01	-3
PL121523862	2013	1,219351025	9,643702977	0,051141242	26	-4,68E+01	-4
PL140487195	2017	0,491482712	23,91055894	0,084726011	26	-2,55E+01	0
PL140487195	2016	0,473509961	9,444781076	0,050303353	26	-8,60E+00	-1
PL140487195	2015	0,478920021	13,34201736	0,061352963	27	-2,84E+01	-2
PL140487195	2014	0,768418968	6,610450767	0,040808177	32	-2,07E+01	-3
PL140487195	2013	1,662072947	8,759813583	0,050129618	33	-1,01E+01	-4
PL301699530	2017	1,370259549	14,1061884	0,062734075	24	1,19E+00	0
PL301699530	2016	1,310210689	14,91553422	0,060471684	26	1,35E+00	-1
PL301699530	2015	1,366868698	6,870221706	0,036870399	30	1,65E+00	-2
PL301699530	2014	1,353657376	7,900928641	0,051389923	31	6,48E-01	-3
PL301699530	2013	1,531350813	6,303996484	0,038348115	30	6,82E+00	-4
PL242810183	2017	0,937697279	16,67324474	0,052755707	29	-4,26E+01	0
PL242810183	2016	6,39193049	5,789983616	0,03724076	33	-1,15E+01	-1
PL242810183	2015	10,51652073	14,16469416	0,04100465	30	-5,08E+00	-2
PL242810183	2014	12,03848555	11,26695096	0,052333626	34	7,06E-02	-3
PL242810183	2013	13,91312019	6,175807016	0,030836319	34	2,26E-01	-4
PL271110520	2019	0,218698662	8,507852765	0,053070423	27	-3,39E+01	0
PL271110520	2018	0,504778468	18,84362111	0,081252594	27	-4,73E+00	-1
PL271110520	2017	0,700817941	6,807639338	0,041954564	30	3,64E+00	-2
PL271110520	2016	0,608344533	4,94945701	0,043356958	29	4,66E+00	-3
PL271110520	2015	0,596874063	18,35413825	0,068272777	32	4,26E+00	-4
PL292904070	2017	0,461064435	18,22516553	0,061427078	23	-3,66E+01	0
PL292904070	2016	1,369002194	15,18843514	0,078937904	25	-1,19E+01	-1
PL292904070	2015	1,430849579	11,9928583	0,065340282	25	-1,17E+01	-2
PL292904070	2014	1,426694753	9,747929768	0,046777849	27	-1,15E+01	-3
PL292904070	2013	1,446367478	16,38055126	0,06691176	34	-1,93E+01	-4
PL220336965	2017	0,047663284	15,52249725	0,068316701	19	-4,98E+01	0
PL220336965	2016	0,052435667	15,34636478	0,098515149	17	-3,90E+01	-1
PL220336965	2015	0,057350154	11,5403051	0,06989898	24	-4,55E+01	-2
PL220336965	2014	0,123059761	8,523923731	0,060846851	22	-1,55E+01	-3
PL220336965	2013	0,284555363	9,778237223	0,064638387	23	-3,12E+00	-4
PL531082113	2017	0,014610354	14,1533446	0,09295505	17	-1,16E+02	0
PL531082113	2016	0,02792029	11,08983851	0,070946812	18	-4,39E+01	-1
PL531082113	2015	0,036259805	15,83537359	0,069084994	23	-3,49E+01	-2
PL531082113	2014	0,092529668	17,89368733	0,060846851	22	-1,05E+01	-3
PL531082113	2013	0,110259184	6,778411196	0,043377667	26	-1,09E+01	-4
PL290802536	2017	0,564055451	7,485694322	0,052354564	26	-3,87E+01	0
PL290802536	2016	0,594497885	14,4269421	0,067712769	29	-3,28E+01	-1
PL290802536	2015	0,617829405	14,82480396	0,071750832	30	-3,55E+01	-2
PL290802536	2014	0,746813056	5,706892932	0,036641511	30	-2,72E+01	-3
PL290802536	2013	1,091036297	13,83938344	0,060958087	30	-1,75E+01	-4
PL005330073	2017	0,641657985	9,774510872	0,063372103	24	-2,09E+01	0
PL005330073	2016	0,549780022	15,32672981	0,059106235	24	-2,78E+01	-1
PL005330073	2015	0,513759056	23,96236717	0,083975127	25	-3,24E+01	-2
PL005330073	2014	0,67894231	11,42766661	0,057681033	28	-2,23E+01	-3
PL005330073	2013	0,42924045	8,437248348	0,054706351	27	-5,02E+01	-4
PL090021489	2017	0,67974071	9,599841926	0,063358489	24	-1,18E+01	0
PL090021489	2016	1,511781564	12,96490673	0,066925737	31	-7,38E+00	-1
PL090021489	2015	2,788473189	14,78753498	0,055558509	31	6,52E+00	-2
PL090021489	2014	3,217871853	13,62538325	0,062646668	31	6,04E+00	-3
PL090021489	2013	2,777183302	6,462344177	0,040281738	31	6,65E+00	-4
PL190013073	2017	0,039998837	15,16196054	0,07754889	20	-3,99E+01	0
PL190013073	2016	0,058110523	15,83696029	0,074830122	20	-2,08E+01	-1
PL190013073	2015	0,0861759	26,93586276	0,066688715	21	-8,35E+00	-2
PL190013073	2014	0,175430614	11,61348672	0,062164374	23	-4,09E+00	-3
PL190013073	2013	0,185370245	9,231141041	0,061150997	23	-2,62E+00	-4
PL931869390	2017	17,96738163	12,56794575	0,066016065	31	1,49E+00	0
PL931869390	2016	19,46452813	13,66388074	0,057297552	31	-4,01E-01	-1
PL931869390	2015	28,53152205	9,087915739	0,043526945	32	4,80E+00	-2
PL931869390	2014	21,73085085	12,33025822	0,060046502	31	5,73E+00	-3
PL931869390	2013	21,83530871	6,844304528	0,038924549	34	6,02E+00	-4
PL140056880	2020	1,161119077	22,8753341	0,059676978	31	-1,30E+01	0
PL140056880	2019	3,944602722	2,968931233	0,029485037	34	-1,62E+00	-1
PL140056880	2018	5,339548029	9,443757866	0,050335875	35	4,39E+00	-2
PL140056880	2017	7,520499838	8,222626335	0,036870399	35	4,58E+00	-3
PL140056880	2016	4,804559848	8,13838636	0,038968648	35	5,98E+00	-4
PL350523959	2017	2,369032896	12,38656859	0,05482567	29	-1,86E+01	0
PL350523959	2016	7,355067003	20,44196943	0,059414201	29	3,93E-01	-1
PL350523959	2015	7,802450775	15,47997932	0,070245016	31	6,45E+00	-2
PL350523959	2014	4,43625743	12,62916172	0,049483214	32	-8,62E+00	-3
PL350523959	2013	4,183108274	17,2553719	0,062941205	33	-1,30E+01	-4
PL971316033	2017	1,016736897	7,492712057	0,046079954	27	-3,58E+01	0
PL971316033	2016	1,49543798	7,873723588	0,046994425	29	-1,75E+01	-1
PL971316033	2015	1,379049858	5,584016215	0,037456562	34	-4,64E+01	-2
PL971316033	2014	3,572020937	14,04103481	0,055174941	34	5,70E+00	-3
PL971316033	2013	3,385534741	5,624962898	0,035229916	34	6,40E+00	-4
PL021902321	2017	0,47878847	11,19928516	0,060639721	24	-4,49E+00	0
PL021902321	2016	0,455350423	28,69447098	0,106255833	20	-4,30E+00	-1
PL021902321	2015	0,473025638	16,47973973	0,076304143	23	-5,45E+00	-2
PL021902321	2014	0,479792161	15,67626195	0,067442808	24	-3,28E+00	-3
PL021902321	2013	0,521444091	13,09235495	0,05348843	27	-2,29E+00	-4
PL278069677	2017	0,634712079	22,05192325	0,070299046	28	-5,58E+00	0
PL278069677	2016	0,886866452	23,98630468	0,075791236	33	-8,78E+00	-1
PL278069677	2015	2,31827299	16,18167728	0,060545172	33	5,32E+00	-2
PL278069677	2014	3,570611856	6,882896021	0,03593669	34	4,82E+00	-3
PL278069677	2013	2,45122056	9,850865901	0,049607833	33	5,06E+00	-4
PL300462228	2020	5,628229294	9,335471877	0,041496788	32	-2,56E+00	0
PL300462228	2019	5,722474945	17,11449227	0,05978746	31	-5,58E+00	-1
PL300462228	2018	7,26992496	19,64519475	0,068052309	28	-1,62E+00	-2
PL300462228	2017	7,491997673	7,745249943	0,041998604	26	-6,09E+00	-3
PL300462228	2016	7,09833653	6,182834924	0,036720734	33	-6,34E+00	-4
PL241131899	2017	2,826504621	13,56816191	0,050424068	30	-7,75E+01	0
PL241131899	2016	2,726200688	13,05461643	0,065076212	31	-8,07E+01	-1
PL241131899	2015	5,260968077	9,933832687	0,053681663	32	-3,62E+01	-2
PL241131899	2014	5,454318624	11,53109258	0,052763515	34	-3,27E+01	-3
PL241131899	2013	5,915236729	6,830507209	0,041040953	35	-5,79E+01	-4
PL650188055	2017	0,334361533	9,070179448	0,05868462	26	-2,53E+01	0
PL650188055	2016	0,333227528	19,97480402	0,067733444	26	-1,60E+01	-1
PL650188055	2015	0,358595345	7,57110889	0,04325613	27	-1,15E+01	-2
PL650188055	2014	1,25572623	6,130514211	0,038105964	33	2,42E+00	-3
PL650188055	2013	2,599035274	9,24918161	0,047119121	34	4,00E+00	-4
PL017519520	2017	5,88629587	15,77362968	0,055877916	31	-5,86E+01	0
PL017519520	2016	13,48646252	2,582701604	0,021674663	37	-4,36E+01	-1
PL017519520	2015	84,23623617	8,167692761	0,040337466	37	4,12E+00	-2
PL017519520	2014	83,18346694	17,15592664	0,050115483	38	4,36E+00	-3
PL017519520	2013	82,19894425	8,166628568	0,034652611	38	4,03E+00	-4
PL890475981	2019	0,129385032	12,05044777	0,059136831	31	-8,73E+01	0
PL890475981	2018	0,318477349	14,23630849	0,060978181	30	-2,20E+01	-1
PL890475981	2017	0,311607704	10,51163838	0,055166509	32	-3,14E+01	-2
PL890475981	2016	0,421528283	13,76400132	0,062124568	32	-1,24E+01	-3
PL890475981	2015	0,517290855	2,524458738	0,020656069	31	-7,01E+00	-4
PL017273118	2017	47,68891243	22,45884582	0,081252594	27	-4,02E+00	0
PL017273118	2016	45,31735484	39,43943392	0,094859918	29	-4,02E+00	-1
PL017273118	2015	53,46955614	16,40492107	0,049360611	33	-2,48E+00	-2
PL017273118	2014	53,4682921	15,64100687	0,046227567	34	2,47E+00	-3
PL017273118	2013	55,97675833	11,40515563	0,054552479	34	2,29E+00	-4
PL270064893	2017	4,706689459	5,886025352	0,034806282	33	-8,84E+01	0
PL270064893	2016	4,474964228	6,210209924	0,039515015	33	-9,35E+01	-1
PL270064893	2015	6,373720275	10,55484211	0,055751374	34	-6,10E+01	-2
PL270064893	2014	9,657373109	11,29244087	0,059967969	34	-3,63E+01	-3
PL270064893	2013	14,96997133	12,92887413	0,0508358	34	-1,93E+01	-4
PL790002079	2020	13,44403382	21,60870876	0,070105827	32	-3,92E+01	0
PL790002079	2019	40,39367882	13,60496094	0,062323223	33	-8,20E+00	-1
PL790002079	2018	52,33226306	6,065866695	0,034127625	35	2,77E+00	-2
PL790002079	2017	34,32954049	13,64844684	0,043528893	35	1,27E+00	-3
PL790002079	2016	21,4557215	9,986557199	0,053845712	35	2,23E+00	-4
PL570334308	2017	0,200473211	6,668504589	0,052735806	22	-1,28E+02	0
PL570334308	2016	0,225859258	29,35228999	0,094720607	22	-1,07E+02	-1
PL570334308	2015	0,232392387	12,57468741	0,065882178	23	-1,08E+02	-2
PL570334308	2014	0,229680242	11,86942759	0,068976294	24	-1,12E+02	-3
PL570334308	2013	0,25831464	11,71983759	0,052152064	28	-1,02E+02	-4
PL930799842	2017	1,5269017	38,06674978	0,081252594	21	-7,16E+00	0
PL930799842	2016	1,037136632	17,59023512	0,077317519	23	-2,17E+01	-1
PL930799842	2015	1,108043133	17,73717053	0,068877027	23	-2,05E+01	-2
PL930799842	2014	1,127969531	28,47002029	0,070358398	26	-2,45E+01	-3
PL930799842	2013	1,721054388	9,26684562	0,042745617	30	-1,74E+01	-4
PL531049239	2017	12,28658877	8,356394962	0,041837086	29	-6,10E+00	0
PL531049239	2016	11,6856629	12,83046624	0,052154892	33	-6,11E+00	-1
PL531049239	2015	12,23132696	6,07073414	0,041791921	31	-5,93E+00	-2
PL531049239	2014	13,15893998	15,61413525	0,070442459	33	-6,23E+00	-3
PL531049239	2013	15,56965611	11,89924461	0,053739364	34	-4,34E+00	-4
PL360738333	2020	3,32485526	10,65795455	0,04799448	28	2,12E+00	0
PL360738333	2019	5,016248313	5,060984917	0,037494813	30	2,40E+00	-1
PL360738333	2018	5,519112574	8,143252032	0,042691346	31	3,68E+00	-2
PL360738333	2017	4,041559103	16,78504433	0,068572341	32	3,91E+00	-3
PL360738333	2016	1,541744802	14,10205873	0,068136606	30	4,05E+00	-4
PL270710070	2017	0,443819427	14,73092163	0,058489355	26	-1,36E+02	0
PL270710070	2016	2,255868646	6,916667876	0,04727885	27	-1,71E+01	-1
PL270710070	2015	2,379726296	12,39887067	0,056091491	29	-1,67E+01	-2
PL270710070	2014	2,670678639	9,274159087	0,051143142	34	-2,27E+01	-3
PL270710070	2013	6,080625506	12,53947431	0,059023541	33	-2,68E+00	-4
PL221626257	2017	28,46144768	13,99446907	0,053563943	33	-1,48E+00	0
PL221626257	2016	27,32533827	14,81116554	0,057616249	33	-3,20E+00	-1
PL221626257	2015	29,31911327	12,84428001	0,053427541	33	-9,27E-01	-2
PL221626257	2014	30,15527787	20,01026004	0,080424457	33	-3,66E+00	-3
PL221626257	2013	32,04762641	11,9528009	0,051311082	36	-2,46E+00	-4
PL510565782	2018	7,402499334	6,215534436	0,040601145	31	-1,67E+00	0
PL510565782	2017	8,746811478	8,687105756	0,053681663	32	4,45E-01	-1
PL510565782	2016	10,26467903	4,847996619	0,034634572	33	3,78E-01	-2
PL510565782	2015	10,45271289	9,211364878	0,049683346	33	5,89E+00	-3
PL510565782	2014	9,612752203	14,93923659	0,05164949	33	6,27E+00	-4
PL710272430	2017	0,350887998	18,16684538	0,067298215	24	-1,66E+01	0
PL710272430	2016	0,435374931	13,88257226	0,060267658	25	-8,59E+00	-1
PL710272430	2015	0,535739219	8,104294743	0,043705044	27	-1,47E+01	-2
PL710272430	2014	0,7660705	10,06442249	0,049249604	31	2,09E+00	-3
PL710272430	2013	0,753758748	5,254884141	0,03970172	31	4,90E+00	-4
